# Supplementary material for: Hematopoietic aging promotes cancer by fueling IL-1α-driven emergency myelopoiesis
Source: Science. Author manuscript; Available in PMC 2024 Oct 25. (PMC7616710; doi:10.1126/science.adn0327)
Supplement: Table S1 [file EMS199319-supplement-Table_S1.xlsx]

## Sheet: MonoP_old vs young
	p_val	avg_log2FC	pct.1	pct.2	p_val_adj
Ms4a4a	1.82565e-94	-0.504527	1	1	3.6513e-91
Epsti1	1.30299e-73	-0.547649	0.649	0.976	2.60599e-70
Ahnak	3.06804e-68	0.853632	1	1	6.13608e-65
Krt19	1.67711e-67	0.629996	0.998	0.982	3.35423e-64
Fn1	7.86131e-62	0.612445	0.909	0.586	1.57226e-58
Sp100	1.03271e-53	-0.755205	0.98	0.995	2.06542e-50
Cd38	5.65678e-49	0.605356	0.152	0.029	1.13136e-45
Mt1	1.68913e-48	0.725393	0.466	0.168	3.37826e-45
Klhdc4	3.14288e-47	0.752509	0.263	0.168	6.28576e-44
Krt18	1.75833e-44	0.647958	0.173	0.084	3.51667e-41
Lcn2	8.40735e-41	1.92712	0.487	0.28	1.68147e-37
Ptgs2	3.27509e-40	-1.04677	0.369	0.804	6.55018e-37
Adam19	1.82912e-39	0.736852	0.52	0.272	3.65825e-36
Dusp2	2.10133e-39	-0.57781	1	1	4.20267e-36
Ier3	6.97452e-39	1.25891	0.941	0.832	1.3949e-35
Ecm1	4.09404e-38	0.50413	0.17	0.097	8.18809e-35
Lars2	1.1239e-37	-0.840184	0.945	0.997	2.2478e-34
Ifitm3	1.57355e-37	-1.02055	1	1	3.1471e-34
Lmnb1	1.29877e-36	-0.939852	0.431	0.851	2.59753e-33
Id1	4.80994e-35	1.62589	0.566	0.385	9.61988e-32
Clu	1.65068e-34	0.672074	0.233	0.063	3.30136e-31
S100a9	1.66559e-34	1.98456	0.907	0.819	3.33118e-31
S100a8	1.84529e-34	1.88567	0.911	0.798	3.69058e-31
Fyb	7.19805e-33	-0.681494	0.989	0.997	1.43961e-29
S100a4	1.22537e-32	0.573651	0.1	0.037	2.45075e-29
Wfdc21	1.62008e-32	1.2799	0.417	0.332	3.24016e-29
Car4	1.76552e-30	1.64229	0.316	0.097	3.53104e-27
Samhd1	2.33886e-30	-1.03176	0.988	0.984	4.67772e-27
Nfkbiz	3.09138e-30	-1.08394	0.872	0.948	6.18276e-27
Cd24a	3.1915e-28	1.10501	0.773	0.696	6.383e-25
Plin2	2.06547e-27	1.32398	0.986	1	4.13094e-24
Gm19951	3.47e-27	1.44066	0.555	0.296	6.94001e-24
Csrnp1	3.62199e-27	-0.815645	0.431	0.825	7.24398e-24
Rsad2	3.42037e-26	-0.636619	0.234	0.228	6.84074e-23
Hilpda	1.7559e-25	1.28315	0.342	0.17	3.51179e-22
Pglyrp1	4.77005e-25	-0.643437	0.954	1	9.54009e-22
Irf7	1.01944e-24	-0.661958	0.92	0.966	2.03888e-21
Isg15	3.65732e-22	-1.39746	0.23	0.678	7.31464e-19
Ppp1r15a	8.83211e-22	-0.906422	0.51	0.817	1.76642e-18
Cd300ld	2.1305e-21	-0.63048	0.48	0.762	4.26101e-18
Srgn	6.33532e-21	-0.54384	0.992	1	1.26706e-17
Ptgs1	9.5461e-21	0.603168	0.264	0.178	1.90922e-17
Tgm2	2.35522e-20	-1.38778	0.404	0.72	4.71045e-17
Tap1	3.07969e-20	-0.652996	0.333	0.571	6.15939e-17
AA467197	5.79699e-20	1.15417	0.753	0.581	1.1594e-16
Rpl39	8.50873e-20	0.753477	0.788	0.788	1.70175e-16
Cish	1.00503e-18	0.633627	0.388	0.33	2.01005e-15
Marcks	1.30572e-18	-0.643631	0.569	0.861	2.61144e-15
Nfkbia	1.40246e-18	-0.652833	0.855	0.94	2.80492e-15
Ptafr	2.65054e-18	-0.650662	0.347	0.688	5.30108e-15
Btg2	6.03586e-18	-0.601401	0.91	0.971	1.20717e-14
Il1r2	6.99707e-18	1.14653	0.787	0.725	1.39941e-14
Tnfaip2	7.95376e-17	-0.597704	0.618	0.825	1.59075e-13
Lst1	1.13791e-15	-0.541001	0.594	0.89	2.27581e-12
Nlrp3	5.50211e-15	-0.809412	0.38	0.749	1.10042e-11
Gbp5	6.96466e-15	-0.543317	0.057	0.215	1.39293e-11
Egr1	8.30672e-15	-0.556027	0.811	0.948	1.66134e-11
Ptma	7.27296e-14	0.746373	1	1	1.45459e-10
Nfkbid	7.54421e-14	-0.706937	0.351	0.741	1.50884e-10
Jun	2.86844e-13	0.840403	0.838	0.83	5.73687e-10
Nr4a3	6.48364e-13	-0.665807	0.936	0.647	1.29673e-09
Ifi27l2a	6.77372e-13	-1.11362	0.997	0.997	1.35474e-09
Retnlg	1.15189e-12	0.799655	0.246	0.33	2.30378e-09
Marcksl1	9.94562e-12	-0.799777	0.373	0.704	1.98912e-08
Fpr2	3.41088e-11	0.542448	0.372	0.372	6.82176e-08
Nr4a1	4.37173e-11	-0.896792	1	1	8.74347e-08
Ffar2	4.46721e-11	0.513882	0.386	0.301	8.93442e-08
Tmsb10	8.29794e-11	0.771619	1	1	1.65959e-07
Spp1	2.15706e-10	-0.604053	0.383	0.236	4.31412e-07
Tarm1	3.42679e-10	0.691057	0.438	0.437	6.85358e-07
Inhba	6.22368e-10	-0.763951	0.064	0.11	1.24474e-06
Cxcl3	1.16549e-09	0.602019	0.367	0.343	2.33097e-06
Cd9	1.87906e-09	0.829894	0.865	0.901	3.75812e-06
Zfp36l1	3.91418e-09	0.521757	0.602	0.576	7.82837e-06
Acod1	1.02783e-08	-0.789203	0.372	0.631	2.05566e-05
Plbd1	1.28635e-08	-0.560527	1	1	2.57271e-05
Cd63	1.43219e-08	0.79092	0.698	0.599	2.86438e-05
Lgals1	1.46796e-08	0.67639	0.339	0.469	2.93593e-05
Slc16a3	1.54869e-08	-0.754707	0.741	0.728	3.09738e-05
Pycard	1.7676e-08	0.938794	0.774	0.95	3.53519e-05
Scimp	2.24759e-08	0.681929	0.564	0.469	4.49518e-05
F630028O10Rik	5.23346e-08	1.07367	0.412	0.348	0.000104669
Oas3	5.96943e-08	-0.658071	0.153	0.283	0.000119389
Hist1h1d	7.70394e-08	0.634567	0.265	0.079	0.000154079
Irgm1	9.08992e-08	-0.598639	0.115	0.317	0.000181798
Gsn	1.01884e-07	0.564253	0.641	0.649	0.000203768
Fcgr2b	1.79114e-07	0.502119	0.386	0.377	0.000358228
Rgs10	4.17041e-07	0.632477	0.805	0.979	0.000834082
Enah	8.07408e-07	0.71092	0.194	0.079	0.00161482
Il1a	2.26288e-06	-1.0382	0.224	0.442	0.00452577
Hexb	8.15292e-06	0.938158	0.518	0.335	0.0163058
AW011738	1.24416e-05	-0.717809	0.053	0.293	0.0248832
Cxcr2	1.40165e-05	0.635394	0.739	0.77	0.0280331
Psmb9	3.87729e-05	-0.601246	0.377	0.555	0.0775458
Ccl3	3.90434e-05	0.761749	0.604	0.526	0.0780868
Ero1l	4.71497e-05	0.510853	0.205	0.257	0.0942994
Slpi	5.11371e-05	-0.639427	0.385	0.62	0.102274
Thbs1	5.47586e-05	-0.757562	0.142	0.257	0.109517
Clec4n	6.33258e-05	0.57403	0.686	0.657	0.126652
Plac8	7.29728e-05	-0.63571	0.278	0.403	0.145946
Rnf213	0.000100557	-0.50793	0.999	1	0.201115
Ceacam10	0.000140993	0.986166	0.323	0.209	0.281985
Adgre1	0.000141909	0.608568	0.305	0.207	0.283819
Hp	0.000145462	0.619508	0.703	0.647	0.290923
Slfn4	0.000352168	-1.04002	0.234	0.565	0.704336
Cxcl2	0.000771825	0.627043	0.914	0.979	1
Tlr2	0.000798748	-0.588659	0.821	0.767	1
B930036N10Rik	0.00178406	0.997922	0.196	0.141	1
Prnp	0.00200971	0.805439	0.22	0.063	1
Stat1	0.00205405	-0.638787	0.356	0.605	1
Gm2a	0.00287617	-0.501664	0.485	0.628	1
Fosb	0.00316674	-1.37709	0.113	0.427	1
Osm	0.00348383	-0.820684	0.285	0.586	1
Hist1h1e	0.0044301	0.99647	0.316	0.128	1
Isg20	0.00753065	-0.675545	0.214	0.484	1
Cd177	0.00878737	1.38075	0.516	0.33	1
S100a10	0.0132536	0.59292	0.995	1	1
Wfdc2	0.0159929	0.52843	0.149	0.039	1
Cxcl10	0.0222451	-1.15458	0.04	0.12	1
Mdh2	0.026961	0.521675	0.596	0.623	1
Ltc4s	0.027479	0.93298	0.579	0.555	1
Cstb	0.0443251	0.617818	0.715	0.757	1
Mif	0.0458087	0.522962	0.588	0.628	1
Zbp1	0.0547639	-0.510548	0.191	0.374	1
Nfkbie	0.0578118	-0.58628	0.544	0.545	1
Id2	0.0801946	0.797444	0.626	0.665	1
Sell	0.113612	-0.638198	0.18	0.382	1
Cd69	0.174079	-0.504829	0.066	0.199	1
Dusp5	0.197676	-0.73643	0.999	0.982	1
Rtp4	0.217654	-0.627903	0.344	0.458	1
Hist1h1c	0.223477	0.837028	0.423	0.33	1
Chil3	0.224254	3.11442	0.745	0.969	1
G0s2	0.244674	0.517588	0.631	0.723	1
Smox	0.416391	-0.641754	0.19	0.474	1
Ifi47	0.553211	-0.737683	0.294	0.366	1
Igtp	0.597958	-0.52385	0.158	0.361	1
Gbp2	0.668092	-1.09777	0.158	0.442	1
Irf1	0.819887	-0.800953	0.876	0.699	1

## Sheet: NeuP_old vs young
	p_val	avg_log2FC	pct.1	pct.2	p_val_adj
Ahnak	8.75161e-20	0.854575	1	1	1.75032e-16
Pmvk	5.9004e-18	-0.533752	0.995	1	1.18008e-14
Igfbp6	1.36542e-17	1.24886	0.328	0.063	2.73084e-14
Wfdc17	8.08385e-17	2.00983	0.98	0.841	1.61677e-13
Epsti1	4.30866e-16	-0.674435	0.99	0.984	8.61731e-13
Cxcl3	5.97411e-16	1.39025	0.219	0.127	1.19482e-12
Rel	2.90158e-15	-0.550788	0.826	0.984	5.80315e-12
S100a9	1.90627e-14	0.527998	1	1	3.81254e-11
Plec	8.04481e-14	0.685715	1	1	1.60896e-10
Zfp36	3.56766e-13	1.08884	1	1	7.13532e-10
Ccrl2	6.49281e-13	1.22391	0.587	0.206	1.29856e-09
Btg2	1.32783e-12	-0.874199	0.965	0.968	2.65566e-09
S100a8	1.79207e-12	0.524083	1	1	3.58413e-09
Hist1h2ap	1.25543e-11	0.708935	0.149	0.016	2.51087e-08
Ier3	1.87986e-11	1.78056	0.811	0.571	3.75971e-08
Syne1	1.32876e-10	0.606473	0.299	0.159	2.65752e-07
Ifitm1	2.40325e-10	1.4119	0.95	0.778	4.8065e-07
Clu	8.54194e-10	0.512364	0.219	0.095	1.70839e-06
Slc16a3	1.20426e-09	-1.11855	0.627	0.968	2.40853e-06
Socs3	1.37078e-09	1.38684	0.786	0.667	2.74156e-06
Lrg1	3.71868e-09	1.08214	0.935	0.952	7.43735e-06
Ifitm2	9.09197e-09	0.591011	1	1	1.81839e-05
Retnlg	1.72864e-08	1.20422	1	1	3.45729e-05
Egr1	1.92887e-08	-1.50531	1	1	3.85774e-05
Cd164	2.37314e-08	0.537649	0.284	0.302	4.74627e-05
Krt8	2.71396e-08	0.84684	0.209	0.016	5.42792e-05
Lars2	5.66202e-08	-0.811344	1	1	0.00011324
Lgals1	6.92025e-08	0.578176	0.204	0.079	0.000138405
Ly6c2	8.10102e-08	-0.616215	1	1	0.00016202
Alas1	2.20187e-07	0.825096	0.318	0.206	0.000440374
Tspo	2.41193e-07	0.737469	0.95	0.952	0.000482386
Krt18	3.32722e-07	0.65831	0.209	0.048	0.000665444
Aldh2	3.86406e-07	-0.565303	0.99	1	0.000772811
Cxcl2	7.25129e-07	1.17768	0.955	0.905	0.00145026
Stfa2l1	1.36738e-06	0.627882	0.507	0.365	0.00273476
Rsad2	1.51763e-06	-0.627877	0.945	0.476	0.00303526
Cxcr2	2.4703e-06	0.699151	0.965	0.968	0.00494059
Trem1	3.05522e-06	-0.90155	0.711	0.937	0.00611043
Rflnb	3.37989e-06	0.704519	0.572	0.397	0.00675978
Hmgb1	3.44237e-06	0.588207	0.547	0.476	0.00688474
Rpl39	6.19649e-06	0.826369	0.622	0.619	0.012393
Wfdc21	7.01947e-06	0.510577	0.985	1	0.0140389
C3	7.80717e-06	-0.513034	0.184	0.302	0.0156143
Marcksl1	9.64333e-06	-0.760465	0.129	0.349	0.0192867
Spp1	1.45006e-05	0.782189	0.289	0.048	0.0290011
Fos	2.2382e-05	0.603112	1	1	0.044764
Cnn2	2.2382e-05	-0.525032	1	1	0.044764
Plk3	3.12642e-05	-1.03997	0.353	0.794	0.0625283
F630028O10Rik	3.62734e-05	-0.527841	0.284	0.556	0.0725467
Nfkbiz	9.0614e-05	-0.647538	1	1	0.181228
Samhd1	0.000129476	-0.628459	0.97	1	0.258952
Slfn4	0.00026841	-0.962431	0.328	0.778	0.536819
Jaml	0.000367048	-0.632298	0.453	0.81	0.734097
Klf2	0.000527742	0.645869	0.945	0.968	1
Adam8	0.000632923	-0.553191	0.692	0.952	1
Hist1h1e	0.00251216	0.978283	0.318	0.095	1
Cd63	0.00369917	0.525358	0.358	0.476	1
Pi16	0.00437483	-0.546018	0.438	0.762	1
Cdkn2d	0.00458744	0.510208	0.751	0.746	1
Csrnp1	0.00806494	-0.613331	0.443	0.778	1
Nlrp3	0.00916479	-0.961435	0.279	0.698	1
Ly6e	0.014865	0.687807	1	1	1
Plbd1	0.0180889	-0.501511	1	1	1
Fosb	0.0193246	-0.824483	0.269	0.683	1
Apoe	0.0264137	0.546745	0.801	0.984	1
Tlr2	0.0434223	-0.517722	0.279	0.524	1
Plk2	0.0466606	-0.792845	0.229	0.429	1
Jun	0.0466606	1.69364	0.607	0.286	1
Il1f9	0.0468696	-0.569647	0.338	0.73	1
Sub1	0.0649431	0.524698	0.701	0.762	1
Hmgn2	0.080911	-0.542923	0.423	0.746	1
Il1r2	0.0822354	0.626403	0.736	0.683	1
Ptma	0.176347	1.14984	1	1	1
Tagln2	0.18812	0.915587	1	1	1
Plin2	0.195197	1.10918	1	1	1
Napsa	0.235749	0.68816	1	1	1
Isg15	0.308974	-1.20133	0.199	0.476	1
Ifi27l2a	0.364039	-0.946235	0.985	0.984	1
Trf	0.367044	-0.53873	0.194	0.397	1
Tgm2	0.44488	-1.04519	0.095	0.46	1
Thbs1	0.473558	-1.53737	0.154	0.46	1
Ppp1r15a	0.520255	-0.734583	0.259	0.508	1
Dusp5	0.541329	-1.17728	0.955	0.778	1
Rtp4	0.588621	-0.719451	0.219	0.587	1
Gm34084	0.622953	-0.803876	0.124	0.54	1

## Sheet: GranuloP_old vs young
	p_val	avg_log2FC	pct.1	pct.2	p_val_adj
Retn	1.96487e-84	-0.504459	0.05	0.181	3.92973e-81
Pmvk	3.0379e-83	-0.715383	0.996	0.997	6.0758e-80
Wfdc17	5.26743e-73	2.00308	0.973	0.71	1.05349e-69
Cxcl1	6.18965e-68	-0.603047	0.343	0.066	1.23793e-64
Klhdc4	2.93654e-67	0.781146	0.202	0.112	5.87307e-64
Ahnak	2.79227e-66	0.908644	1	1	5.58455e-63
Pfkfb3	1.97133e-65	0.567907	0.167	0.11	3.94266e-62
Igfbp6	5.71938e-64	2.02077	0.529	0.17	1.14388e-60
Aldh2	4.24393e-61	-0.783754	0.872	0.989	8.48787e-58
Saa3	3.88226e-60	0.786472	0.157	0.619	7.76451e-57
Mt1	6.58668e-55	1.23265	0.252	0.066	1.31734e-51
Rel	1.25854e-53	-0.840003	0.715	0.997	2.51707e-50
Zfp36	1.83134e-51	1.1032	1	0.989	3.66267e-48
Plec	3.64693e-51	0.542211	1	1	7.29386e-48
Ifitm1	1.21789e-50	1.83523	0.938	0.789	2.43578e-47
Socs3	1.34863e-50	1.72214	0.833	0.622	2.69725e-47
S100a9	8.44457e-49	1.78859	1	0.984	1.68891e-45
Ifitm2	7.55139e-47	0.95562	0.994	0.986	1.51028e-43
Krt8	7.50076e-46	0.540992	0.128	0.041	1.50015e-42
Fn1	1.46209e-45	0.670764	0.981	0.981	2.92418e-42
Upp1	1.57826e-45	0.80965	0.221	0.178	3.15652e-42
Dusp2	2.72574e-45	-0.830187	1	1	5.45148e-42
Ier3	1.2253e-44	2.0654	0.785	0.6	2.4506e-41
Id1	1.16621e-43	1.20373	0.421	0.216	2.33242e-40
Btg2	4.55873e-42	-0.906606	0.957	0.997	9.11745e-39
Krt18	9.77922e-42	0.570928	0.155	0.052	1.95584e-38
Lars2	2.67436e-37	-1.041	0.95	0.997	5.34873e-34
Ighm	4.31511e-37	-0.552781	1	1	8.63022e-34
Cxcl3	8.60136e-37	1.09368	0.176	0.192	1.72027e-33
Gm19951	1.86328e-36	1.30965	0.184	0.03	3.72657e-33
S100a8	8.37592e-36	1.47611	0.998	0.967	1.67518e-32
Lrg1	1.98862e-35	1.1812	0.899	0.816	3.97724e-32
Nr4a3	1.45627e-34	-0.781991	0.238	0.197	2.91255e-31
Cxcr2	1.52377e-29	0.92037	0.919	0.904	3.04754e-26
Scgb1a1	3.61989e-29	-0.689172	0.808	0.959	7.23978e-26
Slc16a3	4.35602e-29	-1.15723	0.44	0.855	8.71205e-26
Lmnb1	5.27394e-29	-0.764708	0.616	0.973	1.05479e-25
Krt19	2.33542e-28	0.771684	0.99	0.964	4.67084e-25
AA467197	7.89715e-28	0.676808	0.174	0.184	1.57943e-24
Lgals1	3.64002e-26	0.630988	0.223	0.241	7.28004e-23
Chil3	5.83778e-25	1.17702	0.519	0.97	1.16756e-21
Adam19	6.30197e-25	0.527953	0.386	0.337	1.26039e-21
Cd63	6.41417e-25	1.05477	0.407	0.326	1.28283e-21
Dusp1	2.15913e-24	0.663684	0.998	1	4.31825e-21
Rflnb	2.43948e-24	0.835915	0.306	0.238	4.87895e-21
Lcn2	1.04422e-23	1.09644	0.829	0.658	2.08843e-20
Adam8	6.09357e-23	-0.890402	0.401	0.871	1.21871e-19
Nlrp3	2.19472e-22	-1.23899	0.275	0.795	4.38944e-19
Cnn2	2.97004e-22	-0.530682	1	1	5.94007e-19
Mif	3.0282e-22	0.550982	0.231	0.175	6.05641e-19
Egr1	3.29965e-22	-1.08566	0.99	0.997	6.59931e-19
Clu	4.76488e-22	1.0112	0.267	0.049	9.52976e-19
Fos	5.11892e-22	0.802729	1	0.997	1.02378e-18
Retnlg	3.67632e-21	1.34843	0.95	0.904	7.35264e-18
Cd300ld	9.53371e-21	-0.638477	0.535	0.871	1.90674e-17
Slc7a11	1.10112e-20	-0.675663	0.446	0.86	2.20224e-17
Nfkbiz	1.1125e-19	-0.930674	1	1	2.22499e-16
Txn1	1.25546e-18	-0.538809	0.829	0.978	2.51092e-15
Samhd1	3.30356e-18	-0.693801	0.961	0.989	6.60713e-15
S100a6	4.99013e-18	-0.579809	0.975	0.989	9.98025e-15
Wfdc21	5.70399e-18	0.928168	0.816	0.781	1.1408e-14
Ccr1	1.13195e-16	0.866393	0.837	0.858	2.2639e-13
AW011738	1.19269e-16	-0.54152	0.085	0.293	2.38538e-13
Hist1h1e	2.14928e-16	0.895001	0.244	0.052	4.29856e-13
Lst1	2.61876e-16	-0.571629	0.616	0.934	5.23753e-13
Plk3	3.91774e-16	-1.34931	0.384	0.74	7.83548e-13
Klf2	6.78299e-16	0.794034	0.944	0.942	1.3566e-12
Ptgs2	1.25552e-15	-0.84884	0.31	0.726	2.51103e-12
Cdkn2d	2.44052e-15	0.928393	0.599	0.493	4.88103e-12
Marcksl1	1.17748e-14	-0.97842	0.219	0.482	2.35497e-11
Wfdc2	3.19626e-14	0.548546	0.112	0.033	6.39253e-11
Hmgb1	4.71198e-13	0.514157	0.49	0.51	9.42397e-10
Fosb	1.50925e-12	-1.2829	0.293	0.729	3.0185e-09
Il1b	2.33027e-12	0.50991	0.996	1	4.66054e-09
Rpl39	6.32035e-11	0.670933	0.628	0.677	1.26407e-07
Id2	2.23859e-10	0.820186	0.368	0.403	4.47718e-07
Cxcl2	5.94345e-10	1.05311	0.884	0.918	1.18869e-06
Crispld2	2.75755e-09	0.617593	0.256	0.203	5.51509e-06
Csrnp1	5.67305e-09	-0.667326	0.413	0.781	1.13461e-05
Tspo	4.2034e-08	0.66582	0.779	0.805	8.40679e-05
Nr4a1	5.79602e-08	-0.83168	1	1	0.00011592
Arl6ip1	3.89206e-07	0.607151	0.82	0.704	0.000778411
Osm	6.12942e-07	0.6373	0.595	0.66	0.00122588
Dusp5	6.32051e-07	-0.949008	0.99	0.836	0.0012641
Hdc	6.64211e-07	0.560253	0.893	0.94	0.00132842
Tlr2	6.80877e-07	-0.681156	0.19	0.438	0.00136175
Ppp1r15a	2.29112e-06	-0.737362	0.444	0.734	0.00458225
Zfp36l1	1.16006e-05	0.655143	0.467	0.455	0.0232012
Ifrd1	1.17827e-05	-0.593547	1	0.989	0.0235655
Ctsd	1.5587e-05	0.616283	0.671	0.795	0.0311739
Ahr	2.0912e-05	0.525577	0.124	0.055	0.041824
Slfn1	3.23493e-05	0.538379	0.572	0.688	0.0646985
Emilin2	7.5281e-05	0.553267	0.723	0.726	0.150562
Thbs1	0.000145812	-2.72313	0.068	0.471	0.291624
Il1r2	0.000182267	0.824159	0.667	0.74	0.364534
Jun	0.00034978	1.06063	0.659	0.408	0.69956
Acod1	0.00238202	-0.6659	0.341	0.663	1
Ptma	0.024642	1.09079	1	1	1
Tnfaip3	0.0853236	-0.690658	0.781	0.633	1
Dusp16	0.0925392	-0.74233	0.14	0.397	1
Atp1a3	0.112731	-0.544144	0.87	0.699	1
Hmgn2	0.179388	-0.608335	0.238	0.57	1
Rdh12	0.266518	-0.53011	0.399	0.625	1
Gm34084	0.395689	-0.506934	0.159	0.51	1
Nfkbid	0.468649	-0.506251	0.248	0.578	1
Actn1	0.627507	-0.542519	0.213	0.518	1
Plin2	0.671848	1.12103	1	1	1
Rhob	0.696557	0.734628	0.764	0.937	1
Tgm2	0.749714	-1.0194	0.169	0.515	1
Rgs1	0.878337	-0.568533	0.149	0.17	1
Ifi27l2a	0.914342	-0.878075	0.979	0.956	1
G0s2	0.915014	0.5088	0.576	0.734	1
Isg15	0.917257	-0.961813	0.155	0.504	1
Tpi1	0.97508	0.518468	0.277	0.222	1

## Sheet: Ly6C-HI mono_old vs young
	p_val	avg_log2FC	pct.1	pct.2	p_val_adj
Dusp1	4.06189e-20	-1.18821	1	1	8.12378e-17
Atf3	8.68686e-19	-1.34737	0.986	0.97	1.73737e-15
Nr4a1	3.60317e-16	-1.20749	0.993	0.978	7.20635e-13
Ddit4	5.8473e-16	-0.508233	1	1	1.16946e-12
Tspan13	2.89125e-13	-0.503499	0.609	0.926	5.7825e-10
Hp	4.53916e-12	0.85164	0.928	0.888	9.07833e-09
Nfkbiz	8.8511e-12	-0.674076	0.775	0.944	1.77022e-08
Gm36161	1.13351e-11	-0.674496	1	1	2.26701e-08
Tppp3	1.92116e-11	-1.05088	0.572	0.758	3.84232e-08
Krt18	1.33174e-10	0.549091	0.21	0.056	2.66349e-07
Cd38	2.04498e-10	0.669474	0.217	0.015	4.08996e-07
Chil3	3.06766e-10	1.57679	0.804	0.732	6.13532e-07
Fn1	5.30287e-10	1.04862	0.986	0.989	1.06057e-06
Cdkn1a	5.33299e-10	-0.785328	1	0.993	1.0666e-06
Junb	2.47182e-09	-0.531875	0.949	0.989	4.94363e-06
Vim	5.79147e-09	-0.585102	1	1	1.15829e-05
Pla2g7	5.82241e-09	0.901713	0.761	0.606	1.16448e-05
Ccl4	1.31724e-08	-0.915749	0.536	0.743	2.63449e-05
Tagln2	2.9855e-08	-0.887113	1	1	5.971e-05
Saa3	7.16674e-08	1.40512	0.217	0.037	0.000143335
H2-Ab1	8.75127e-08	-0.75822	0.362	0.751	0.000175025
Gpr141	1.31293e-07	-0.518967	0.601	0.84	0.000262587
Arl5c	1.31932e-07	-0.56604	1	1	0.000263865
Vcan	2.33821e-07	1.20882	0.717	0.532	0.000467642
Lcn2	6.23646e-07	1.12199	0.304	0.234	0.00124729
Slpi	7.75401e-07	0.905832	0.964	0.755	0.0015508
Bst1	1.61566e-06	0.504029	0.362	0.368	0.00323132
S100a8	5.91691e-06	0.543802	0.312	0.152	0.0118338
Apoe	1.17342e-05	0.750874	0.877	0.84	0.0234684
Cfh	2.00724e-05	0.657676	0.819	0.68	0.0401449
Irf7	2.75442e-05	-0.548383	0.942	0.903	0.0550884
Klf2	9.27063e-05	-0.525706	0.986	0.981	0.185413
Tpi1	0.000800539	0.697341	0.913	0.959	1
Pycard	0.00101997	0.520275	0.957	0.978	1
Zfp36l1	0.00125051	0.741548	0.391	0.532	1
Ctsd	0.0030228	0.537931	0.761	0.77	1
Thbd	0.00320244	-0.566749	0.594	0.662	1
Ifrd1	0.00363234	-0.860521	0.819	0.803	1
Cd14	0.00368438	-0.544637	0.826	0.87	1
Mmp8	0.00583124	0.862319	0.471	0.416	1
H2-Aa	0.00604092	-0.65609	0.391	0.587	1
Prtn3	0.0163793	0.707884	0.493	0.379	1
Ldlr	0.0236289	-0.635965	0.964	0.97	1
Tnfaip3	0.0351652	-0.68259	0.906	0.814	1
Cd74	0.0364995	-0.654178	1	0.993	1
Ace	0.051627	-0.681434	0.913	0.673	1
Hspa1b	0.0797418	0.508359	0.58	0.387	1
H2-Eb1	0.10026	-0.50943	0.645	0.651	1
Nr4a2	0.119622	-0.580994	0.949	0.862	1
Ccl3	0.124347	-0.531471	0.283	0.454	1
Il1b	0.197284	-0.535664	0.399	0.554	1
Trf	0.317291	0.614544	0.529	0.498	1
Osm	0.80766	-0.555589	0.812	0.654	1
C1qb	0.829797	0.528136	0.703	0.628	1
Fcgr4	0.837439	0.588825	0.283	0.219	1
Socs3	0.923769	0.540759	0.609	0.546	1

## Sheet: Ly6C-LO mono_old vs young
	p_val	avg_log2FC	pct.1	pct.2	p_val_adj
Dusp1	8.81094e-19	-1.11114	1	1	1.76219e-15
Tuba1b	8.06064e-16	-0.529576	0.168	0.644	1.61213e-12
Ccl4	1.69598e-11	-1.41447	0.779	0.377	3.39195e-08
Ifitm3	1.78763e-10	-0.605053	1	1	3.57526e-07
Ldlr	3.36873e-09	-0.68687	0.106	0.398	6.73746e-06
Gyg	3.58393e-09	-0.510329	0.991	1	7.16787e-06
H2-Eb1	1.16314e-08	-0.735712	0.566	0.301	2.32629e-05
Fos	1.5674e-08	-0.553839	0.619	0.928	3.13479e-05
Irf1	7.8496e-08	-0.696993	0.221	0.5	0.000156992
Cd36	1.39249e-07	0.915171	0.788	0.737	0.000278498
Scgb1a1	2.25892e-07	-0.577413	0.018	0.165	0.000451784
Cd74	5.91081e-07	-1.2803	1	1	0.00118216
Ifi27l2a	9.75109e-07	-0.678176	0.593	0.839	0.00195022
Wfdc2	1.8879e-06	0.578641	0.124	0.042	0.0037758
Tppp3	5.73238e-06	-0.95859	0.292	0.627	0.0114648
Klf2	7.25261e-06	-0.71123	0.982	1	0.0145052
AY036118	1.12299e-05	0.964323	0.867	0.894	0.0224598
Atp1a3	1.3125e-05	-0.683285	0.584	0.733	0.02625
Hmox1	3.626e-05	-0.710644	0.841	0.928	0.07252
Mt1	3.88475e-05	0.691073	0.319	0.195	0.077695
Pecam1	4.22253e-05	0.623044	0.947	0.915	0.0844505
Sgk1	9.94246e-05	-0.692912	0.327	0.606	0.198849
Sort1	0.000218191	0.615639	0.894	0.644	0.436381
Slpi	0.00022411	0.581263	0.973	0.915	0.448219
S100a6	0.000260599	0.534435	0.894	0.767	0.521198
Clu	0.000347856	0.866148	0.292	0.085	0.695712
H2-Ab1	0.000950952	-0.720067	0.894	0.725	1
Jun	0.00214102	0.700298	0.832	0.831	1
Gstm1	0.00252733	0.513298	0.681	0.839	1
Hp	0.00258469	0.879253	0.655	0.564	1
Atf3	0.00387058	-1.28446	0.124	0.5	1
Hspa1b	0.0152703	0.69928	0.646	0.466	1
Wfdc17	0.0177715	0.645852	0.336	0.314	1
Txn1	0.0228999	0.576543	0.717	0.788	1
S100a9	0.0259911	0.685197	0.133	0.144	1
Hist1h2ap	0.0269941	0.705972	0.23	0.233	1
Hspa1a	0.0286022	0.758821	0.593	0.487	1
H2-Aa	0.0394305	-0.803085	0.858	0.678	1
Lmna	0.0469115	0.554739	0.133	0.085	1
Ctsd	0.0820731	0.67832	0.496	0.576	1
Fabp5	0.091894	0.93484	0.319	0.331	1
Pla2g7	0.103837	0.594756	0.673	0.733	1
Ccr2	0.242626	0.569826	0.274	0.212	1
Fabp4	0.306696	0.561724	0.752	0.839	1
Sod2	0.399212	0.582827	0.593	0.606	1
Krt8	0.56423	0.561045	0.142	0.059	1
S100a8	0.615056	0.525645	0.124	0.089	1
Il1b	0.690222	-0.578604	0.496	0.538	1
Chil3	0.886843	1.51388	0.912	0.966	1

## Sheet: TREM2 mo-mac_old vs young
	p_val	avg_log2FC	pct.1	pct.2	p_val_adj
Csf1	3.0687e-26	-0.500336	0.21	0.602	6.1374e-23
Tuba1b	8.3776e-24	-0.54011	0.86	0.914	1.67552e-20
Plin2	5.37613e-20	0.599811	0.962	0.952	1.07523e-16
Cxcl2	1.01407e-18	-1.55681	0.872	0.907	2.02815e-15
Fosb	1.40297e-18	-0.722185	0.44	0.691	2.80595e-15
Pdlim1	1.95478e-17	-0.556459	1	0.996	3.90956e-14
Sdf2l1	2.13091e-17	-0.492779	0.997	1	4.26182e-14
Tnfaip2	5.954e-17	-0.566077	0.698	0.859	1.1908e-13
Hspa5	7.71103e-17	-0.722509	0.83	0.918	1.54221e-13
Vim	9.00833e-17	-0.54352	1	1	1.80167e-13
Il2rg	1.3334e-16	-0.245686	0.776	0.933	2.6668e-13
Abcg1	1.63683e-16	-0.597624	0.778	0.903	3.27367e-13
Pdia6	1.70523e-16	-0.484847	0.941	0.993	3.41046e-13
Nr4a1	2.06353e-16	-0.605961	1	1	4.12706e-13
Tgm2	2.64519e-16	-0.475328	0.703	0.844	5.29038e-13
Egr1	2.6606e-16	-0.984542	0.999	1	5.3212e-13
Fgl2	6.82765e-16	-0.382565	0.519	0.74	1.36553e-12
Rasgef1b	8.21546e-16	-0.267635	0.988	0.993	1.64309e-12
Tagln2	1.70063e-15	-0.47857	1	1	3.40127e-12
Hist1h2bc	2.45333e-15	-0.414678	0.498	0.714	4.90666e-12
Vwf	5.42438e-15	-0.228647	0.321	0.651	1.08488e-11
Ctsc	8.33759e-15	-0.478953	0.864	0.929	1.66752e-11
Osm	9.28789e-14	-0.450512	0.283	0.584	1.85758e-10
Pla2g7	1.10218e-13	0.61286	0.777	0.636	2.20436e-10
Gbp7	1.1847e-13	-0.197115	0.347	0.587	2.3694e-10
Lmna	1.66219e-13	-0.65888	0.95	0.959	3.32437e-10
C3	1.9149e-13	-0.585159	0.595	0.781	3.82981e-10
Csrnp1	3.8455e-13	-0.351911	0.988	0.996	7.691e-10
Ccl2	4.39817e-13	-0.46936	0.825	0.888	8.79634e-10
Dusp1	5.82682e-13	-0.911914	1	1	1.16536e-09
Lgmn	6.23924e-13	0.496136	0.923	0.937	1.24785e-09
Gbp2	7.80082e-13	-0.363206	0.353	0.68	1.56016e-09
S100a6	1.04097e-12	0.433453	0.927	0.68	2.08193e-09
Anxa1	1.51628e-12	-0.309041	0.898	0.959	3.03256e-09
Nfkbiz	2.10568e-12	-0.543728	0.995	1	4.21137e-09
Il1rn	2.48778e-12	-0.532171	0.706	0.81	4.97557e-09
Tcf7l2	2.95721e-12	-0.264102	0.553	0.773	5.91443e-09
Stat1	3.12875e-12	-0.409921	0.613	0.818	6.2575e-09
Gpr171	4.90128e-12	-0.216196	0.224	0.45	9.80256e-09
Plp2	5.11509e-12	-0.280025	0.988	0.989	1.02302e-08
Smox	5.50696e-12	-0.161178	0.517	0.721	1.10139e-08
Tubb4b	6.27754e-12	-0.35194	0.54	0.777	1.25551e-08
AI504432	7.54876e-12	-0.231661	0.279	0.565	1.50975e-08
Dusp5	8.91071e-12	-0.197629	0.912	0.978	1.78214e-08
Cd14	1.45373e-11	-0.491735	0.983	0.993	2.90746e-08
Tlr2	1.87577e-11	-0.384648	0.793	0.862	3.75155e-08
Junb	3.71796e-11	-0.64541	0.96	0.993	7.43591e-08
Manf	4.48316e-11	-0.481255	0.767	0.881	8.96631e-08
Pla2g15	6.02562e-11	-0.277521	0.522	0.784	1.20512e-07
Tnfaip3	7.77615e-11	-0.321012	0.995	0.996	1.55523e-07
Cd9	7.86101e-11	-0.386959	0.974	0.985	1.5722e-07
Trem2	7.87321e-11	0.381808	0.912	0.914	1.57464e-07
Fos	7.93447e-11	-0.655713	1	1	1.58689e-07
Egr2	1.07238e-10	-0.436113	0.886	0.914	2.14477e-07
Ptgs2	1.1528e-10	-0.801086	0.17	0.361	2.30559e-07
Itgax	1.36056e-10	-0.367315	0.763	0.892	2.72112e-07
Btg2	1.63193e-10	-0.610807	0.813	0.926	3.26385e-07
Mmp19	2.11333e-10	-0.967904	0.542	0.677	4.22665e-07
Ccl3	2.17177e-10	-0.678399	0.426	0.621	4.34355e-07
Cxcl9	2.18829e-10	-0.858293	0.132	0.238	4.37657e-07
Gdf3	2.20159e-10	0.154679	0.995	0.985	4.40317e-07
Oxct1	2.44751e-10	-0.206943	0.743	0.888	4.89503e-07
Pdia4	2.61562e-10	-0.246358	0.9	0.922	5.23124e-07
Cdkn1a	2.96844e-10	-0.499418	0.999	1	5.93687e-07
Crip1	3.02704e-10	-0.670736	1	1	6.05407e-07
Slamf8	3.67328e-10	-0.200511	0.256	0.446	7.34655e-07
Psme2	5.55711e-10	-0.229523	0.668	0.848	1.11142e-06
Ifi47	5.84407e-10	-0.17828	0.268	0.502	1.16881e-06
Lap3	7.42231e-10	-0.153415	0.599	0.788	1.48446e-06
Malt1	7.46612e-10	-0.487717	0.417	0.606	1.49322e-06
Samhd1	9.86449e-10	-0.354892	0.963	0.981	1.9729e-06
Hexa	1.148e-09	-0.267099	0.953	0.985	2.296e-06
Clic4	1.41083e-09	-0.224402	0.991	0.974	2.82166e-06
Lpin1	1.59762e-09	-0.176486	0.434	0.662	3.19524e-06
Clec4n	1.89631e-09	-0.365536	0.775	0.877	3.79262e-06
Pim1	2.13923e-09	-0.439799	0.953	0.97	4.27846e-06
Cd69	2.69429e-09	-0.23058	0.525	0.673	5.38858e-06
Klf2	5.9526e-09	-0.56181	1	1	1.19052e-05
Adgre5	9.65256e-09	-0.380065	0.973	0.978	1.93051e-05
Gpr183	1.35188e-08	-0.130635	0.3	0.52	2.70376e-05
Ier2	1.35927e-08	-0.56865	1	1	2.71853e-05
Havcr2	1.4334e-08	-0.113933	0.581	0.803	2.86679e-05
Tuba1c	1.4373e-08	-0.229146	0.944	0.937	2.87461e-05
Il1a	1.75752e-08	-0.195236	0.292	0.528	3.51503e-05
Zfp36	2.73378e-08	-0.389961	1	1	5.46755e-05
Lars2	2.86065e-08	-0.329044	1	1	5.72131e-05
Scimp	3.15686e-08	-0.190666	0.951	0.937	6.31373e-05
Lrp12	3.338e-08	-0.166872	0.554	0.762	6.676e-05
Creld2	3.64318e-08	-0.194706	0.854	0.844	7.28637e-05
Cd164	3.88196e-08	-0.202833	0.621	0.81	7.76392e-05
Rel	4.84316e-08	-0.150178	0.453	0.658	9.68632e-05
Plk3	5.21891e-08	-0.356755	0.542	0.684	0.000104378
Mgll	5.65969e-08	-0.3011	0.461	0.669	0.000113194
Swap70	6.44765e-08	-0.108899	0.624	0.792	0.000128953
Ccl6	8.06852e-08	-0.457193	0.946	0.993	0.00016137
Cfp	8.96844e-08	-0.188529	0.858	0.926	0.000179369
Tubb6	1.07204e-07	-0.193578	0.964	0.981	0.000214408
Pros1	1.14721e-07	-0.136657	0.721	0.803	0.000229441
Mrc1	1.23531e-07	-0.265963	0.862	0.918	0.000247062
Klf4	1.35038e-07	-0.368854	0.601	0.755	0.000270076
Smc4	1.53875e-07	-0.148311	0.378	0.558	0.000307749
Cxcl3	1.7727e-07	-0.133937	0.297	0.442	0.000354539
Cebpd	2.05297e-07	-0.132147	0.999	0.996	0.000410594
Hebp1	2.25774e-07	-0.317724	1	1	0.000451547
Ifi209	2.31771e-07	-0.106322	0.289	0.535	0.000463542
Il1b	2.80704e-07	-1.12331	0.967	0.974	0.000561408
Timp2	3.46726e-07	-0.29516	0.85	0.914	0.000693452
Spint1	3.55363e-07	-0.218456	0.393	0.636	0.000710726
Ciita	4.1729e-07	-0.164081	0.374	0.55	0.000834581
Thbs1	4.18312e-07	0.1047	0.201	0.275	0.000836624
Apoc1	5.15195e-07	-0.303978	0.513	0.364	0.00103039
Cd300a	6.19946e-07	0.334	0.882	0.9	0.00123989
Tspan13	6.70412e-07	-0.149265	0.985	0.981	0.00134082
Adrb2	6.73643e-07	-0.132181	0.997	0.996	0.00134729
Lyz1	7.10196e-07	-0.372035	0.306	0.446	0.00142039
Cfb	7.25694e-07	-0.330535	0.361	0.539	0.00145139
Samsn1	9.39028e-07	-0.160056	0.502	0.699	0.00187806
Nfkbia	9.52501e-07	-0.387942	0.991	0.996	0.001905
Hspa1a	1.08243e-06	-0.119742	0.119	0.182	0.00216486
Pmepa1	1.13208e-06	-0.124096	0.383	0.569	0.00226415
C77080	1.15421e-06	-0.117915	0.457	0.602	0.00230843
Mndal	1.24532e-06	-0.264092	0.412	0.599	0.00249065
Lst1	1.30672e-06	-0.293769	0.81	0.87	0.00261345
Anxa3	1.5994e-06	-0.208427	0.75	0.874	0.00319879
Ppt1	1.94554e-06	-0.156008	0.675	0.848	0.00389109
Nfkbid	2.07057e-06	-0.245221	0.999	0.996	0.00414115
Sash1	2.3148e-06	0.404723	0.606	0.468	0.0046296
Bst2	2.34956e-06	-0.249613	0.831	0.926	0.00469912
Lrg1	2.66445e-06	-0.158596	0.118	0.294	0.0053289
Herpud1	2.78235e-06	-0.170609	0.948	0.952	0.00556471
Cd2	3.09943e-06	-0.287873	1	1	0.00619885
Apoe	3.56172e-06	0.504394	0.967	0.929	0.00712343
Pea15a	3.57378e-06	-0.217464	0.949	0.974	0.00714756
H2-M2	4.62478e-06	-0.455976	0.553	0.695	0.00924957
Nr4a3	5.40924e-06	-0.103202	0.985	0.967	0.0108185
Adgre1	5.45737e-06	-0.210867	0.927	0.955	0.0109147
Ctsb	5.70423e-06	0.252327	0.991	1	0.0114085
Ccrl2	6.7434e-06	-0.32342	0.566	0.68	0.0134868
H2-DMb1	7.17009e-06	-0.231371	0.872	0.929	0.0143402
Ifi203	7.19366e-06	-0.175509	0.417	0.669	0.0143873
Tubb2a	7.30465e-06	-0.113606	0.913	0.929	0.0146093
Mif	7.54801e-06	0.434866	0.889	0.881	0.015096
Pdgfa	7.77366e-06	-0.136989	0.521	0.714	0.0155473
Cd74	8.00574e-06	-0.357998	0.985	1	0.0160115
Dnmt3a	8.36178e-06	-0.211236	0.604	0.729	0.0167236
H2-Ab1	8.48993e-06	-0.334128	0.942	0.981	0.0169799
Hist1h2ae	8.714e-06	0.10335	0.132	0.16	0.017428
Mmp2	8.89538e-06	-0.108602	0.211	0.398	0.0177908
Acvrl1	9.33948e-06	-0.104853	0.997	0.985	0.018679
Klf6	9.96464e-06	-0.339778	0.968	0.981	0.0199293
Cd86	1.04821e-05	-0.135261	0.679	0.788	0.0209641
Emb	1.18205e-05	0.346941	0.693	0.643	0.023641
Tpi1	1.18839e-05	0.319422	0.79	0.829	0.0237678
Cxcl1	1.27654e-05	-0.235806	0.915	0.903	0.0255309
Trem1	1.513e-05	-0.19196	0.396	0.494	0.0302599
S100a10	1.55681e-05	-0.284023	0.999	1	0.0311362
Bcl2a1d	1.80406e-05	-0.180737	0.598	0.732	0.0360812
Gstm1	1.9761e-05	-0.214202	0.973	0.996	0.039522
Ly86	1.98438e-05	-0.208548	0.857	0.907	0.0396875
Serpine1	1.99268e-05	-0.247742	0.93	0.933	0.0398537
Hist1h2ac	2.08193e-05	0.165941	0.864	0.803	0.0416386
Rbpj	2.26021e-05	-0.186355	0.939	0.929	0.0452043
H2-DMa	2.35838e-05	-0.213814	0.817	0.885	0.0471675
Sirpb1c	2.39777e-05	-0.153072	0.647	0.743	0.0479555
Ctss	2.4479e-05	-0.204841	0.999	1	0.048958
Tppp3	2.50678e-05	-0.821661	0.995	0.989	0.0501356
Actn1	2.50937e-05	-0.172405	0.917	0.933	0.0501874
Ass1	2.83646e-05	-0.364925	0.602	0.762	0.0567293
Cd81	2.99178e-05	-0.361647	1	1	0.0598356
Icam1	3.04428e-05	-0.26251	0.828	0.866	0.0608857
Tmem37	3.33038e-05	0.427292	0.554	0.468	0.0666075
Ptms	3.51482e-05	-0.170419	0.982	0.985	0.0702963
Rilpl2	3.5579e-05	0.347688	0.846	0.833	0.071158
Ahnak	4.76997e-05	-0.267564	0.999	0.985	0.0953995
Rnf213	4.97433e-05	-0.10754	0.487	0.706	0.0994867
Pcna	5.5112e-05	-0.119813	0.511	0.636	0.110224
Cish	6.28592e-05	-0.124827	0.448	0.572	0.125718
Psme1	6.42993e-05	-0.195646	0.869	0.922	0.128599
Atf3	7.24047e-05	-0.216549	0.969	0.967	0.144809
Syngr1	7.28307e-05	0.378007	0.713	0.688	0.145661
Capg	8.50247e-05	-0.164993	0.937	0.967	0.170049
Plac8	8.6437e-05	-0.168609	0.958	0.978	0.172874
Mthfd2	8.6437e-05	-0.106271	0.967	0.955	0.172874
Wfdc2	8.77865e-05	0.161144	0.287	0.108	0.175573
H2-Eb1	9.22219e-05	-0.341731	0.928	0.97	0.184444
Ccr1	0.000107963	-0.13391	0.552	0.714	0.215926
Bcar3	0.000124196	-0.133136	0.671	0.699	0.248391
Emp1	0.000126935	-0.327029	1	0.996	0.25387
Marcksl1	0.00013271	-0.115859	0.969	0.978	0.26542
Thbd	0.000135114	-0.164611	0.251	0.405	0.270229
Mcoln3	0.000137747	-0.207949	0.928	0.918	0.275493
Cfh	0.000139388	0.104216	0.399	0.331	0.278776
Axl	0.000155443	-0.191683	0.837	0.903	0.310885
Ly6e	0.000158677	-0.152584	0.839	0.929	0.317355
Nlrp3	0.00016243	-0.235946	0.836	0.833	0.324861
Hcar2	0.000172582	-0.26126	0.914	0.922	0.345165
Ifrd1	0.000192732	-0.178327	0.723	0.833	0.385464
Ccl9	0.000203148	-0.256581	0.507	0.639	0.406296
Tuba1a	0.00020484	-0.115379	0.23	0.494	0.40968
Kctd12	0.000207881	-0.122046	0.617	0.758	0.415763
Nrp2	0.000278871	-0.126073	0.625	0.792	0.557743
Mxd1	0.000285499	-0.300598	0.237	0.398	0.570998
Dst	0.000313515	-0.11138	0.782	0.907	0.62703
Gbp3	0.000377769	-0.100375	0.396	0.572	0.755538
Cd200r4	0.000397319	-0.120578	0.62	0.758	0.794639
H2-Aa	0.000425982	-0.23902	0.973	0.981	0.851963
Phlda1	0.000435064	-0.183814	0.862	0.859	0.870129
Rgcc	0.000460983	-0.353938	0.968	0.97	0.921966
Nabp1	0.000489615	-0.143763	0.506	0.625	0.97923
Myof	0.000504765	-0.123615	0.819	0.881	1
Blvrb	0.000535919	0.255998	0.86	0.9	1
Gas7	0.000538711	-0.181571	0.873	0.81	1
Lmnb1	0.00058025	-0.246421	0.594	0.651	1
Igfbp4	0.000586783	0.221247	0.268	0.112	1
Klhdc4	0.000614658	-0.173028	0.958	0.952	1
Ninj1	0.000713083	0.387225	0.721	0.703	1
Clu	0.000735817	0.446004	0.369	0.067	1
Abca1	0.000830164	-0.143456	0.44	0.528	1
Gm26532	0.00085133	-0.16286	0.181	0.379	1
Hp	0.00098838	0.249986	0.501	0.401	1
Hdc	0.00103871	-0.353311	0.115	0.223	1
Id2	0.00106739	0.385432	0.763	0.755	1
Zranb3	0.00108348	-0.119352	0.195	0.398	1
Dnase1l3	0.00113906	-0.235855	0.826	0.862	1
Rps29	0.00118863	-0.175894	0.999	1	1
Gng11	0.00122012	0.217504	0.369	0.309	1
Flnb	0.00123213	-0.109148	0.232	0.316	1
Jun	0.00132679	0.444248	0.795	0.784	1
Oasl2	0.00135066	-0.18964	0.84	0.825	1
Fabp4	0.00136605	0.659608	0.86	0.825	1
Plbd1	0.00145366	-0.159237	0.981	0.985	1
Atox1	0.00148798	-0.132257	0.944	0.974	1
Cxcl14	0.00157955	0.147043	0.2	0.216	1
Bhlhe40	0.00160697	-0.148351	0.841	0.903	1
Lgals9	0.00168707	-0.152628	0.691	0.814	1
Lipa	0.00206165	0.240026	0.875	0.911	1
Hspa1b	0.00255996	-0.117	0.073	0.16	1
Irf1	0.00272609	-0.134902	0.951	0.907	1
Cystm1	0.00279782	0.106753	0.204	0.167	1
Smpdl3a	0.00298928	0.218683	0.892	0.922	1
Tceal9	0.00302576	0.159184	0.487	0.595	1
Ptpn18	0.00354377	0.249436	0.831	0.866	1
Fabp1	0.00435349	-0.145508	0.996	0.996	1
Kcnq1ot1	0.00455886	-0.212444	0.428	0.506	1
Chil3	0.00473494	0.355773	0.953	0.933	1
Tubb5	0.00475219	-0.176054	0.992	0.993	1
Ccl17	0.00512785	0.140128	0.688	0.587	1
Fn1	0.00545922	0.280051	0.53	0.413	1
Cd83	0.00568668	-0.259909	1	1	1
Cd38	0.00621129	0.296069	0.446	0.294	1
Slfn5	0.00646219	0.183258	0.561	0.543	1
Cd52	0.00686527	-0.167587	0.939	0.978	1
Anpep	0.00706528	-0.10771	0.653	0.758	1
Ccl4	0.00799008	-0.816382	0.981	0.948	1
Il1r2	0.00811789	-0.135115	0.086	0.223	1
Olr1	0.00819094	-0.208965	0.46	0.528	1
Jak2	0.00823618	-0.10274	0.332	0.498	1
Rhob	0.00832734	-0.125803	0.99	0.993	1
Sdc3	0.00949379	-0.104907	0.974	0.963	1
Napsa	0.0101231	0.31011	0.83	0.81	1
Cd24a	0.010406	0.117976	0.323	0.379	1
Wfdc17	0.0112449	0.426066	0.913	0.926	1
Tspan4	0.0113803	0.251262	0.577	0.613	1
Fcgr2b	0.0116247	0.227555	0.869	0.9	1
Sdc4	0.0118031	0.179115	0.385	0.39	1
Alas1	0.0121273	-0.107471	0.754	0.848	1
Fstl1	0.0123275	0.304288	0.136	0.119	1
Ier3	0.0126408	-0.240518	0.909	0.948	1
Ctsk	0.0129174	0.217678	0.895	0.907	1
Sgk1	0.0135837	-0.201279	0.831	0.874	1
Naga	0.0141513	0.180707	0.694	0.747	1
Maf	0.0149598	0.183038	0.268	0.312	1
Scd2	0.0154285	-0.115617	0.232	0.364	1
Slc11a1	0.0166573	0.19513	0.676	0.673	1
Gadd45b	0.0186615	-0.214915	0.447	0.506	1
Srgn	0.0188967	-0.161271	0.882	0.941	1
Ptma	0.0197037	0.142457	1	1	1
Cd200	0.0215671	0.115784	0.909	0.885	1
Bcl2a1b	0.021607	0.234812	0.875	0.877	1
Gm2a	0.0233963	-0.104943	0.851	0.907	1
Krt19	0.0254198	0.153006	0.933	0.937	1
Rgs1	0.0265268	-0.216346	0.953	0.926	1
Slc6a8	0.0265489	0.162772	0.384	0.316	1
Marco	0.0270877	0.133555	0.927	0.914	1
Serpinb6a	0.0275766	0.211416	1	0.996	1
Dctpp1	0.0276423	0.187243	0.953	0.914	1
Pdpn	0.0278562	-0.128741	0.255	0.401	1
Hist1h1e	0.0301367	0.385532	0.411	0.39	1
Gde1	0.0306725	0.301568	0.72	0.729	1
Stab1	0.03151	0.136167	0.234	0.227	1
Hbegf	0.0333166	-0.113552	0.092	0.182	1
AY036118	0.0342399	-0.413617	0.954	0.993	1
Emilin2	0.0344779	0.141311	0.62	0.621	1
Spink2	0.0381994	-0.282066	0.392	0.48	1
Ccl7	0.0416459	-0.135981	0.99	0.985	1
Igfbp7	0.0418567	0.143161	0.137	0.089	1
Ly6i	0.0427323	-0.192694	0.174	0.316	1
Ifi27l2a	0.0435506	-0.128286	0.778	0.788	1
Il18bp	0.0459582	0.130389	0.414	0.439	1
Slpi	0.0465452	-0.258766	0.99	0.989	1
Endod1	0.0473724	-0.11386	0.814	0.74	1
Gpnmb	0.0481855	0.200251	0.868	0.896	1
Txn1	0.0531705	0.224144	0.973	0.978	1
Mmp9	0.0536023	-0.128323	0.073	0.227	1
Tgfbi	0.0581143	0.238896	0.909	0.941	1
H1f0	0.0601515	0.150212	0.348	0.401	1
Bnip3	0.0603744	0.248435	0.575	0.524	1
Nrg1	0.0624112	-0.104412	0.037	0.145	1
Vegfa	0.0670372	-0.219633	0.237	0.383	1
Tipin	0.0678057	0.101911	0.936	0.922	1
Ms4a6d	0.0678408	0.217609	0.789	0.844	1
Spp1	0.0712445	0.602276	0.608	0.55	1
Krt79	0.0720523	-0.136326	0.992	0.985	1
Acod1	0.0720707	-0.232897	0.133	0.245	1
Msr1	0.0743695	0.160041	0.492	0.528	1
Atf5	0.0744073	-0.108606	0.822	0.822	1
Tnf	0.0750535	-0.189161	0.799	0.796	1
Pla2g2d	0.0766694	-0.369802	0.845	0.885	1
Nr4a2	0.077684	-0.227045	0.999	0.989	1
C1qc	0.0785906	0.326254	0.886	0.911	1
Rnd3	0.0805911	-0.114529	0.851	0.825	1
Nceh1	0.0832948	0.187946	0.867	0.892	1
Cd63	0.0857311	0.118185	0.955	0.955	1
Gsn	0.0867988	0.187274	0.754	0.758	1
Plxdc2	0.0882681	-0.122572	0.973	0.993	1
Hist1h2ap	0.0905096	0.225349	0.243	0.171	1
F13a1	0.099745	0.2365	0.28	0.238	1
AW112010	0.10315	0.112088	0.694	0.628	1
Rasa4	0.104487	0.126542	0.697	0.766	1
Pecam1	0.108224	-0.126789	0.524	0.55	1
Limd2	0.110028	-0.142455	0.796	0.859	1
Gadd45g	0.112382	0.205176	0.452	0.398	1
Hpgds	0.113707	0.148452	0.52	0.465	1
C1qb	0.11596	0.265484	0.915	0.948	1
F7	0.116828	0.140751	0.367	0.361	1
Fcgr4	0.124753	0.284943	0.556	0.572	1
Itga6	0.128958	0.191224	0.264	0.238	1
Ms4a7	0.133695	0.304172	0.75	0.773	1
Arl5c	0.137173	0.141993	0.316	0.338	1
Rgs10	0.139406	0.140721	0.866	0.929	1
Cmklr1	0.139968	0.111609	0.309	0.357	1
Gbp5	0.145689	-0.101835	0.078	0.23	1
Cd36	0.153795	0.410667	0.673	0.699	1
S100a9	0.158146	-0.537251	0.291	0.305	1
Vcam1	0.158215	0.25905	0.291	0.271	1
Ctla2b	0.158417	0.118686	0.229	0.279	1
Ctsl	0.162449	0.415447	0.876	0.885	1
Nsd2	0.163222	-0.118251	0.364	0.446	1
Inhba	0.170698	-0.385135	0.083	0.178	1
Esd	0.170883	0.216198	0.864	0.892	1
Plet1	0.175147	-0.3981	0.876	0.9	1
Fabp5	0.179414	0.192198	0.954	0.952	1
Gmnn	0.211465	0.100211	0.343	0.45	1
Krt7	0.21976	0.104677	0.119	0.03	1
Gm1673	0.221165	0.105143	0.315	0.279	1
C1qa	0.222046	0.31015	0.843	0.881	1
S100a8	0.22524	-0.309121	0.565	0.625	1
Mfge8	0.225954	0.162983	0.449	0.483	1
Epas1	0.228331	-0.114369	0.843	0.766	1
Fyb	0.230001	0.229306	0.891	0.922	1
Mafb	0.234833	0.328044	0.723	0.747	1
Pltp	0.238713	-0.120474	0.995	0.996	1
Hmgb2	0.248323	0.251259	0.656	0.706	1
Ifitm3	0.264836	0.129417	0.967	0.97	1
Scgb1a1	0.26714	-0.340897	0.68	0.584	1
Dusp2	0.271486	-0.18623	0.999	0.989	1
Lcn2	0.272911	0.242711	0.101	0.097	1
C3ar1	0.273013	0.127557	0.686	0.755	1
Mmp14	0.273728	0.128962	0.746	0.792	1
Got1	0.281257	0.108239	0.577	0.632	1
Cks2	0.284916	-0.101962	0.94	0.881	1
Gm34084	0.293615	-0.108543	0.932	0.896	1
Pycard	0.29803	0.106977	0.796	0.825	1
Slc36a2	0.301603	0.149684	0.232	0.175	1
Krt18	0.302053	0.317389	0.318	0.126	1
Ddit3	0.306332	0.216927	0.489	0.528	1
Rnf128	0.318164	0.143128	0.398	0.528	1
Creg1	0.332613	0.121137	0.936	0.952	1
Cdo1	0.335503	0.107206	0.332	0.368	1
Pmp22	0.352876	0.116638	0.931	0.926	1
Fmnl2	0.354219	0.252486	0.389	0.357	1
Tmeff1	0.359783	0.101732	0.159	0.13	1
Ccl8	0.359818	-0.550311	0.374	0.309	1
Cyfip2	0.36646	0.11486	0.583	0.602	1
Saa3	0.366832	0.192526	0.242	0.223	1
Cav1	0.416471	-0.149377	0.757	0.691	1
Adam8	0.448798	0.210944	0.388	0.428	1
Pfkfb3	0.451455	0.116546	0.387	0.483	1
Naaa	0.464874	0.139855	0.743	0.777	1
Aldh2	0.486506	0.113812	0.85	0.888	1
Nasp	0.518438	0.148168	0.37	0.465	1
Ifitm1	0.528606	0.22418	0.131	0.197	1
C5ar1	0.548931	0.156162	0.982	0.959	1
Fnip2	0.552356	0.102008	0.54	0.524	1
Khk	0.588933	0.13977	0.385	0.364	1
Ckb	0.59651	0.14496	0.981	0.97	1
Selenop	0.609508	0.18748	0.877	0.918	1
Abi3	0.609835	0.114924	0.802	0.81	1
Cxcr2	0.626739	-0.202352	0.644	0.554	1
AA467197	0.627583	0.175087	0.615	0.591	1
Mgl2	0.641204	-0.149045	0.969	0.974	1
Tst	0.645549	0.128638	0.497	0.468	1
Lpcat1	0.647726	0.120328	0.435	0.506	1
Hmgn1	0.656126	0.112791	0.869	0.922	1
Flt1	0.665926	-0.111341	0.9	0.866	1
Ddt	0.682955	0.102342	0.618	0.71	1
Ifitm6	0.683041	-0.138853	0.444	0.472	1
Pgk1	0.68501	0.17173	0.787	0.866	1
Ethe1	0.701184	0.235424	0.611	0.732	1
Arg1	0.708802	0.812292	0.175	0.078	1
Hexb	0.709323	0.126949	0.94	0.959	1
Sftpc	0.725262	-0.113891	0.069	0.249	1
G0s2	0.727799	-0.3874	0.163	0.242	1
Igtp	0.730602	-0.110102	0.347	0.435	1
Itgam	0.732882	0.125268	0.529	0.543	1
Palld	0.754392	0.103246	0.832	0.81	1
Mgst2	0.77538	0.169761	0.215	0.156	1
Clec4a2	0.784145	0.16909	0.603	0.677	1
Retnla	0.786295	-0.248609	0.935	0.874	1
Pmvk	0.792398	0.188	0.519	0.617	1
Cxcl16	0.809155	0.178042	0.891	0.933	1
Krt8	0.816208	0.288425	0.303	0.123	1
Alcam	0.828905	0.1301	0.706	0.799	1
Ms4a6c	0.830177	0.11638	0.761	0.807	1
Ckap2l	0.85844	-0.103467	0.799	0.807	1
Ltc4s	0.888207	0.16798	0.785	0.814	1
Ccl5	0.901852	-0.277227	0.618	0.599	1
Aif1	0.907207	0.147596	0.631	0.673	1
Trf	0.910533	0.238902	0.522	0.494	1
Gpx3	0.919226	0.25195	0.341	0.275	1
Sort1	0.931448	0.134056	0.598	0.703	1
Anp32e	0.940348	0.116546	0.917	0.933	1
H2afv	0.974521	0.192211	0.96	0.985	1
Sod2	0.998884	0.10498	0.758	0.844	1
