# Supplementary material for: Hematopoietic aging promotes cancer by fueling IL-1α-driven emergency myelopoiesis
Source: Science. Author manuscript; Available in PMC 2024 Oct 25. (PMC7616710; doi:10.1126/science.adn0327)
Supplement: Table S2 [file EMS199319-supplement-Table_S2.xlsx]

## Sheet: Sheet1
	Bone Marrow
	LT-HSC	ST-HSC	MMP4	MMP3	MMP2	GMP	GP	cMoP
Ier3	92.9658	140.124	94.8217	99.9929	123.071	17.6747	3.7375	33.4248
Wfdc17	11.1025	111.027	407.968	171.125	7.61266	2.50408	0.0666391	1.1706
Txnip	3110.02	2931.97	1571.62	1170.24	1278.93	181.406	97.0968	252.24
Socs3	21.1593	28.4821	34.045	37.5898	3.80633	11.3483	4.13531	1.50627
	Bone Marrow									Blood
	LT-HSC	ST-HSC	MMP4	MMP3	MMP2	GMP	GP	cMoP	Mono.	Ly6C-HI mono.	Ly6C-LO mono.
Prtn3	795.872	922.261	908.998	1433.73	463.103	5025.3	13103	7626.76	174.88	55.0584	0
Lcn2	2.5478	1.33662	1.1594	1.07704	79.9329	23.4022	153.078	64.5332	65.8454	10.1263	2.07946
Chil3	3.03124	2.18956	0.868069	0	85.008	149.159	3766.38	2481.89	26644.1	5639.12	13.6783
S100a9	20.0552	21.4297	26.155	10.7733	251.218	22.5122	794.337	14.1231	21.761	2.80805	1.07209
Fabp5	73.5326	54.7746	83.7685	124.359	171.285	43.8827	15.3023	83.3661	57.1129	54.3489	22.0608
Cxcr4	39.9832	35.6839	56.2224	60.6574	31.7194	78.1578	114.802	144.331	52.2671	303.429	781.982
		comparisons described in main text
