# Supplementary material for: Hematopoietic aging promotes cancer by fueling IL-1α-driven emergency myelopoiesis
Source: Science. Author manuscript; Available in PMC 2024 Oct 25. (PMC7616710; doi:10.1126/science.adn0327)
Supplement: Table S3 [file EMS199319-supplement-Table_S3.xlsx]

## Sheet: Mean UMI expression
	NeuP	GranuloP	MonoP	Hallmark program genes
Il1a	0	0.114111	5.0183	x
Bcl2l1	0.497898	0.451597	1.56522	x
Spp1	0.942284	0.896334	7.30678	x
Clec4n	0.154877	0.98806	11.4394	x
Cdkn1a	0.670907	1.64869	9.13307	x
Morrbid	0.30457	0.391249	2.97791	x
Il1rn	1.16489	2.57944	14.337	x
Sox17	0	0.00401257	0
Mrpl15	0.0292342	0.0811353	0.371422
Lypla1	0.138798	0.216737	0.455363
Tcea1	0.247021	0.395746	0.607794
Atp6v1h	0.212302	0.20713	0.263685
Rb1cc1	1.3463	1.80362	1.2421
4732440D04Rik	0.109937	0.161061	0.262551
St18	0	0	0
Pcmtd1	0.35748	0.461161	0.628808
Rrs1	0	0.00808702	0.0983118
Adhfe1	0	0	0.00315841
Mybl1	0	0.00387432	0
Vcpip1	0.237866	0.343539	0.423024
1700034P13Rik	0	0.00594496	0.00204324
Sgk3	0.656868	0.750613	0.467325
Mcmdc2	0.0210856	0.081644	0.0174849
Snhg6	0.040894	0.0552585	0.184284
Tcf24	0	0	0.000792288
Cops5	0.101437	0.241552	0.336212
Cspp1	0.424718	0.553508	0.695656
Arfgef1	0.399871	0.599366	0.832128
Prex2	0	0.0120902	0.00128038
Sulf1	0	0	0.00276576
Slco5a1	0	0.00311119	0
Ncoa2	0.444041	0.628679	0.376258
Tram1	0.409272	0.488304	0.619366
Lactb2	0.0112376	0.009988	0.0625759
Eya1	0	0	0.00257844
Msc	0	0	0
Terf1	0.0347327	0.0677626	0.143746
Rdh10	0.0830712	0.0590074	0.05889
Stau2	0	0	0.00606586
Ube2w	0.270241	0.340019	0.323328
Eloc	0.725629	1.30198	1.83605
Tmem70	0.0225416	0.0917131	0.185303
Ly96	0.265332	0.344772	0.223948
Gdap1	0	0	0
Il17a	0	0	0.000758208
Mcm3	0	0.0261058	0.0255566
Paqr8	0.0239032	0.00504853	0.0117332
Efhc1	0	0.00128481	0.00322107
Tram2	0.0870184	0.0601416	0.057756
Tmem14a	0	0	0.00938875
Gsta3	0	0.00327285	0.00756915
Gm28836	0	0	0
Khdc1a	0	0	0
Khdc1c	0	0	0
Kcnq5	0	0	0
Gm26580	0	0	0
Ogfrl1	3.06242	2.89048	2.1856
B3gat2	0.0399609	0.0355336	0.0435322
Smap1	0.638795	0.745201	0.948632
Sdhaf4	0.0806675	0.0172609	0.0627325
Fam135a	0	0	0.00159988
Lmbrd1	0.190271	0.251654	0.349833
Phf3	0.820967	1.38043	1.12513
Ptp4a1	0.219592	0.200085	0.191401
Prim2	0.0295207	0.0143599	0.0376479
Rab23	0.192691	0.0460547	0.0170447
Bag2	0.0307017	0.00507142	0.00956063
Zfp451	0.0302921	0.0867989	0.274229
Bend6	0	0.00201194	0.0229158
Dst	0.0331329	0.0906451	0.0568509
Gm37233	0	0.00171144	0.109784
Ccdc115	0.0656943	0.10078	0.511613
Imp4	0.0953591	0.0827818	0.480722
Ptpn18	1.50824	1.67173	1.53636
4930568A12Rik	0	0.00247456	0.00969426
Arhgef4	0.0576717	0.00974079	0.00317727
Fam168b	0.327791	0.454538	0.912949
Plekhb2	0.0849929	0.085007	0.157622
Hs6st1	0.040807	0.0370315	0.0195335
Uggt1	0.141704	0.191404	0.401502
Neurl3	2.22016	3.90196	6.03393
Arid5a	1.68928	2.15197	1.44339
Kansl3	0.134022	0.193536	0.465201
Lman2l	0.0669633	0.162785	0.102593
Cnnm4	0.153359	0.198583	0.241885
Cnnm3	0.117448	0.0858746	0.115921
Ankrd23	0	0.0126088	0.0169874
Ankrd39	0.0188963	0.0259158	0.0972298
Sema4c	0.0107571	0.0070224	0.00570509
Fam178b	0	0	0
Cox5b	1.86515	1.91986	4.02055
Actr1b	0.115521	0.149645	0.319439
4933424G06Rik	0	0.00875162	0.00167406
Zap70	0	0	0.00313772
Tmem131	0.383097	0.392713	0.229725
Vwa3b	0	0	0
Inpp4a	0.605432	0.376463	0.181256
Coa5	0.167851	0.269482	0.370957
Unc50	0.348309	0.361062	0.536304
Mgat4a	0.251078	0.447942	0.692931
2010300C02Rik	0	0	0
Tsga10	0.0305132	0.0325191	0.0810472
Lipt1	0	0	0.00185005
Mitd1	0.0210992	0.108239	0.566752
Mrpl30	0.369624	0.45499	1.0344
Txndc9	0.231326	0.356557	0.611938
Eif5b	0.196368	0.427679	1.13301
Rev1	0	0.055892	0.134824
Aff3	0	0.00381898	0.00134511
Chst10	0	0	0.00397652
Pdcl3	0.346064	0.283907	0.474862
Npas2	0	0	0
Tbc1d8	0.148519	0.0771204	0.125259
Cnot11	0.0706673	0.134664	0.21885
Rnf149	3.86533	5.33785	4.5286
Creg2	0.0331038	0.0352949	0.0524219
D930019O06Rik	0	0	0.000771856
Map4k4	0.369151	0.385297	1.01647
Il1r2	8.01545	10.3284	17.854
Gm16894	0.263319	0.37326	0.329891
Il1r1	0.015627	0.00486585	0.0167975
Il1rl2	0	0.0051761	0.174625
Il1rl1	0	0.0148811	0.0180964
Il18r1	0.0950573	0.170906	0.181561
Il18rap	2.03086	2.46893	1.86818
Slc9a4	0	0.00366546	0.00143405
Slc9a2	0	0	0
Mfsd9	0.0426838	0.00824108	0.00403402
Mrps9	0.0262608	0.0419465	0.106035
Gpr45	0	0	0.00188995
Tgfbrap1	0.0671931	0.0700117	0.149971
AI597479	0.00996458	0.00839969	0.0218635
Fhl2	0.0111086	0.0139516	0.0192579
Gm29040	0	0	0
Nck2	0.0129968	0.00915348	0.0256417
Uxs1	0.0414959	0.0598155	0.073971
Tpp2	0.165866	0.332502	0.51381
Tex30	0.0303619	0.0265779	0.151699
Kdelc1	0	0	0
Bivm	0	0.00102536	0.0142797
Ercc5	0.0124342	0.0891224	0.0582428
Gulp1	0	0	0
Col3a1	0.0437407	0.00850994	0.0291108
Wdr75	0	0.0230447	0.0852508
Slc40a1	1.67458	2.90793	0.60099
Slc39a10	0.0196717	0.0305643	0.0539103
Tmeff2	0	0.00723533	0.000944237
Gm29325	0	0	0.00095107
Cavin2	0.103653	0.0588431	0.0466137
Nabp1	0.969265	1.48869	1.45895
Gm17767	0	0.00148667	0.0037887
Myo1b	0	0.00966504	0.0134362
Stat4	0.317237	0.377105	0.113801
Gm31812	0.0224485	0	0.00503033
Stat1	0.850758	1.45261	4.16317
Gls	0.572884	1.19775	1.09931
Nab1	0.198052	0.442606	0.976151
Nemp2	0.0588538	0.0881997	0.0511056
Mfsd6	0.591323	0.673704	0.438685
Inpp1	0.148151	0.281113	0.253294
Hibch	0.0529147	0.0723579	0.100078
1700019D03Rik	0	0	0.00683688
Pms1	0	0.00130011	0.0438
Ormdl1	0.0615432	0.104232	0.301603
Osgepl1	0.0128028	0.0265383	0.0790911
Asnsd1	0.842918	0.44623	1.15561
Stk17b	12.0031	16.0233	6.0401
Hecw2	0	0.0233878	0.0253794
Gtf3c3	0.00873515	0.0208771	0.0117412
Pgap1	0	0.0393828	0.024887
Ankrd44	1.30707	1.66431	0.852433
Sf3b1	3.76268	4.57819	4.08745
Coq10b	3.61505	4.16428	2.04726
Hspd1	0.252516	0.149262	0.48125
Hspe1	0.101433	0.172244	0.538907
Mob4	0.868978	0.871324	0.850107
Rftn2	0.02356	0.00257704	0.00704896
Mars2	0.0160579	0.0137316	0.031404
Plcl1	0	0.00693026	0.00791082
Satb2	0	0	0.00113646
4930558J18Rik	0	0	0
1700066M21Rik	0	0.00327912	0.012305
Tyw5	0.0471816	0.0161515	0.0444569
Maip1	0.0160978	0.0480041	0.0978559
Spats2l	0	0.00620009	0.00212288
Kctd18	0.0819799	0.0945527	0.101244
Sgo2a	0	0.00501886	0.02054
Aox3	0	0	0
Aox2	0	0	0
Bzw1	0.771597	0.710109	1.43244
Clk1	2.98482	3.91849	2.16519
Ppil3	0.0295378	0.0564411	0.148834
Nif3l1	0.0182211	0.0306855	0.0825508
Orc2	0.0093198	0.00935822	0.0619418
Gm15834	0	0.00147049	0
Fam126b	0.0148158	0.0409484	0.0808205
Ndufb3	0.425673	0.510011	1.17905
Cflar	0.743501	0.785376	2.08516
Casp8	0.115356	0.240304	0.804492
Trak2	0.0778656	0.19149	0.134392
Stradb	0.0997471	0.0251269	0.0392638
Tmem237	0.0386469	0.00207455	0.00410292
G730003C15Rik	0	0.00223146	0.00943343
Als2	0.0177748	0.013075	0.114087
Fzd7	0	0.0527289	0.141352
Gm973	0	0	0.0010284
Sumo1	0.970395	1.03005	1.53744
Nop58	0.0122998	0.0761612	0.303184
Bmpr2	0.269103	0.23469	0.222439
Fam117b	0.330949	0.246859	0.157074
Wdr12	0.00770434	0.01532	0.0550428
Carf	0.0075291	0.0310405	0.0430886
Nbeal1	0.479754	0.446876	0.462992
Cyp20a1	0.0125954	0.0142162	0.017838
Abi2	0.0130936	0.00199049	0.0168555
Raph1	0	0.0147076	0.0227124
Cd28	0	0	0.0045191
Ctla4	0	0	0.0143675
Icos	0.00792937	0	0.009848
Pard3b	0	0.00763693	0.00355836
Nrp2	0.0424164	0.0480116	0.088417
Ino80d	0.291952	0.328461	0.463422
Ino80dos	0.0485564	0.0328034	0.0203842
Gm20342	0.0538939	0.127833	0.113111
Ndufs1	0.116888	0.201063	0.200225
Eef1b2	1.87969	2.38657	2.9366
Adam23	0	0	0.000877878
Mdh1b	0	0	0
Fastkd2	0	0.0103688	0.0280266
Klf7	1.33674	1.49104	1.90812
Gm26649	0	0	0
Creb1	0.478145	0.580581	0.457691
Mettl21a	0.00828995	0	0.01287
Ccnyl1	0.0323093	0.155891	0.158411
Fzd5	0.0236707	0.0395172	0.0426983
Plekhm3	0.340226	0.524803	0.274481
Idh1	0.110182	0.0656002	0.0631041
Pikfyve	0.123485	0.158631	0.171945
Map2	0	0	0
Rpe	0.100972	0.127235	0.270117
Kansl1l	0.1327	0.196502	0.213277
Acadl	0.256237	0.278095	0.863944
Lancl1	0.0289064	0.0182703	0.0197755
Ikzf2	0.0256698	0.013157	0.0123877
Bard1	0.00867491	0.00798768	0.0142001
Atic	0.0165671	0.0161901	0.0895303
Fn1	0.195612	0.316933	0.390142
Apol7d	0	0	0.00205226
4933417E11Rik	0	0.00718973	0
Mreg	0.0260747	0.0418144	0.269722
D230017M19Rik	0	0	0
Pecr	0	0.00783644	0.0276597
Xrcc5	0	0.00512322	0.0375887
2023-03-04	0	0	0.00730498
Smarcal1	0.0194754	0.019069	0.0314087
Igfbp5	0	0	0
Tns1	0.152012	0.222245	0.136287
Rufy4	0.304181	0.383482	0.190222
Cxcr2	14.3649	15.4736	10.9229
Cxcr1	0.533303	0.537266	0.487419
Arpc2	8.99506	8.24606	9.55305
Aamp	0.371136	0.359297	0.630846
Pnkd	0.0672773	0.120269	0.206387
Tmbim1	0.047357	0.0633171	0.268108
Catip	0.0330974	0.049714	0.0161526
Slc11a1	1.57495	2.28876	2.75186
Ctdsp1	0.50068	0.48213	0.424034
Vil1	0	0.0027061	0.00360796
Usp37	0.118779	0.0839482	0.15565
Cnot9	0.0196997	0.0194963	0.0368792
Zfp142	0.0805413	0.0565656	0.0617813
Bcs1l	0	0.018192	0.0133013
Rnf25	0.187286	0.0752825	0.0874435
Stk36	0.0152839	0.00755755	0.00897889
Ttll4	0.0120063	0.0172093	0.0346131
Cyp27a1	0	0.000903541	0.00379538
Wnt6	0	0	0
Wnt10a	0	0	0
Nhej1	0.0930229	0.0404618	0.0337741
Cnppd1	0.805558	0.78366	0.914884
Retreg2	0.323354	0.418682	0.501979
Zfand2b	0.560317	0.381801	0.331413
Abcb6	0	0	0
Atg9a	0.303467	0.297968	0.362167
Ankzf1	0.0724369	0.0947521	0.134456
Glb1l	0	0.00679347	0.026356
Stk16	0.283702	0.220925	0.271923
Tuba4a	0.628465	0.685403	0.633531
Dnajb2	0.102116	0.23728	0.16347
Dnpep	0.196087	0.0857323	0.151777
Des	0	0.00261712	0.00467529
Speg	0	0	0
Gmppa	0.0592208	0.00356693	0.0267238
Chpf	0.00678946	0.01687	0.00344981
Tmem198	0	0	0.00229412
Stk11ip	0.133605	0.103318	0.0765413
Epha4	0.0198587	0.00714635	0.0125373
Farsb	0.00980661	0.010685	0.033959
Acsl3	0	0.00869908	0.0197656
Utp14b	0.00794439	0.00171287	0.0112855
Ap1s3	0	0.0140943	0.0121758
Wdfy1	0.268547	0.379508	0.390176
Mrpl44	0.0320634	0.0311225	0.0853283
Serpine2	0.0246998	0.00611127	0.017499
Fam124b	0	0	0
Cul3	0.605013	0.741678	1.03062
Gm29125	0	0	0
Dock10	0.0969551	0.0954723	0.594709
Rhbdd1	0.0292674	0.0431903	0.095604
Mff	0.784538	0.592948	0.715301
Agfg1	0.363273	0.492238	0.463792
Pid1	0.0132553	0.050429	0.0556429
Trip12	0.571562	0.694773	0.783281
Fbxo36	0	0.0239605	0.00605496
Slc16a14	0.0100415	0.00949097	0.00460819
C130026I21Rik	0.0591519	0.05199	0.0290236
A530032D15Rik	0.152359	0.0911996	0.102488
A530040E14Rik	0	0.0166345	0.00776429
Gm16028	0.0212477	0.0118797	0.00708892
Sp110	0.261602	0.302656	0.335994
Gm16094	0.0146121	0.0171751	0.00833066
Sp140	0.92739	0.761844	0.691859
Gm10552	0	0.00272839	0
Gm17017	0	0	0.000662134
Sp100	1.10752	1.25061	0.852597
A630001G21Rik	0.0787359	0.0227127	0.0931395
Cab39	0.85958	0.998947	1.19046
Itm2c	0.167676	0.192486	0.526829
Gm28884	0	0.00688248	0.023281
Gpr55	0.0212357	0.0753386	0.268538
Gm28100	0	0	0
2810459M11Rik	0	0	0
Psmd1	0.102178	0.0550855	0.267063
Htr2b	0	0	0.0228125
Armc9	0.0257056	0.0307232	0.0624946
Gm16341	0	0	0.00143575
B3gnt7	0	0.00662049	0.0773404
Gm28626	0	0	0.0157493
Ncl	0.722015	1.07824	2.71194
Nmur1	0	0	0
Ptma	2.60022	3.57174	6.13524
Pde6d	0.0372751	0.109202	0.146447
Cops7b	0	0.0229814	0.0466084
Dis3l2	0.0106179	0	0.0166183
Alppl2	0	0	0
Eif4e2	0.387298	0.432637	0.961467
Efhd1	0	0	0.00186892
Gigyf2	0.339314	0.42634	0.52171
Inpp5d	0.59863	1.39274	2.12868
Atg16l1	0.215608	0.385039	0.451149
Sag	0.0337003	0.160073	0.1141
Dgkd	0.268148	0.412645	0.460749
Gm19582	0	0.00290519	0.000551286
Usp40	0.0343036	0.029976	0.0625096
Ugt1a7c	0.235626	0.134332	0.0831319
Ugt1a6b	0	0	0.00135712
Ugt1a6a	0.102276	0.0524544	0.0125477
Dnajb3	0	0	0
Mroh2a	0.0386814	0.010661	0.00499261
Hjurp	0.743915	0.443297	0.42075
Glrp1	0	0.00238766	0.0256166
Gm29336	0.00833941	0.00757708	0.010397
Arl4c	0.25168	0.404249	0.974329
Sh3bp4	0.0101741	0	0.00262753
Agap1	0.269783	0.325098	0.3172
Ackr3	0.0179058	0	0.00248348
Cops8	0.110836	0.179873	0.321735
Col6a3	0.0123199	0.00146357	0.0103091
Mlph	0.00513413	0.00400896	0
Lrrfip1	2.19692	2.35415	3.24871
Rbm44	0	0	0.00122042
Ramp1	0.511339	0.471178	0.181113
Ube2f	0.233995	0.215935	0.70398
Scly	0.0109634	0.00584678	0.0685449
Klhl30	0	0	0
Erfe	0	0	0
Ilkap	0.391735	0.238652	0.555927
Hes6	0.0816233	0.0529498	0.0656323
Per2	0.324349	0.215677	0.191932
Traf3ip1	0	0.0117289	0.0232949
Asb1	0.054663	0.028533	0.0232435
Hdac4	1.45368	1.79225	0.395513
Ndufa10	0.166504	0.131782	0.399182
Cops9	0.644605	0.587117	1.00343
Otos	0	0	0.0040614
Gpc1	0.0513365	0.0468012	0.0582012
Ankmy1	0.0175108	0.00823186	0.00499031
Dusp28	0	0.00243581	0.0149302
Rnpepl1	0.101876	0.283153	0.246292
9430060I03Rik	0.207896	0.343456	0.391887
Capn10	0.0146121	0.0581605	0.0224624
Gpr35	0.290018	0.877198	1.08509
Kif1a	0	0	0.00319267
Sned1	0.0108468	0.0352164	0.00852798
Mterf4	0.0754836	0.0492529	0.0654824
Gm28535	0	0	0
Pask	0	0	0.00167478
Ppp1r7	0.0787708	0.0826949	0.231122
Ano7	0	0	0
Hdlbp	0.45267	0.490191	0.700493
2023-09-02	0.0165471	0.0436848	0.0644401
Farp2	0	0.00638094	0.0175459
Stk25	0.0361365	0.0849861	0.105746
Bok	0.0398906	0.0201738	0.0378505
Thap4	0.0180226	0.0434224	0.0755371
Atg4b	0.0446966	0.0873142	0.15078
Dtymk	0.0468005	0.0382409	0.0900338
Ing5	0.142114	0.08646	0.074363
D2hgdh	0.0912169	0.0690907	0.0203799
Gal3st2	0	0	0
Pdcd1	0.0163543	0	0.00165552
Fam174a	0.883557	0.917388	0.634244
St8sia4	1.42521	1.94147	0.264883
Slco4c1	0.2347	0.165481	0.0722692
Gm28901	0	0	0
D1Ertd622e	1.2488	1.3093	0.759683
Ppip5k2	0.0870042	0.0380292	0.147666
Gin1	0.0445345	0.0293002	0.0617942
Pam	0.130351	0.140153	0.0797424
1810006J02Rik	0	0	0.00106125
Gm7967	0	0	0.00329839
Gm28187	0	0.0179424	0.00591091
Rnf152	0	0.0034815	0.00905464
Pign	0.116946	0.103855	0.0818288
2310035C23Rik	0	0	0
Tnfrsf11a	0	0.00366415	0.00316667
Gm7160	0.107808	0.0963634	0.171119
Zcchc2	0.23338	0.324032	0.41004
Phlpp1	0.0189696	0.0260516	0.0204394
A530053M12Rik	0	0	0
Bcl2	0.0633954	0.0304161	0.0381425
D630008O14Rik	0	0	0
Kdsr	0.061339	0.061721	0.106794
Vps4b	1.14238	1.44317	1.52843
Serpinb12	0	0	0
Serpinb2	0	0.0030878	0.00777131
Serpinb8	0	0.0106982	0.0511644
Dsel	0	0.00398098	0.00204048
Tsn	0.129772	0.168287	0.639429
Nifk	0.0241167	0.0232833	0.119097
Clasp1	0.249944	0.0932486	0.123565
2900060B14Rik	0.113468	0.131228	0.398587
Ralb	0.654624	0.697901	1.4106
Gm27184	0	0	0.000755744
Tmem185b	0.219149	0.150311	0.397173
Epb41l5	0.0128835	0.00805048	0.00641913
Ptpn4	0.0317385	0.00835158	0.0314151
Tmem177	0	0	0.00534182
Tmem37	0	0.013567	0.0183384
Dbi	0.220299	0.279878	0.776298
3110009E18Rik	0.00972573	0.00980606	0.00869443
Steap3	0	0	0
Marco	0	0.0176346	0.029033
Insig2	0.0936484	0.0553071	0.166225
Ccdc93	0.102111	0.0783798	0.149785
Ddx18	0.0281746	0.0311277	0.30102
Dpp10	0	0	0
Actr3	5.2547	5.07253	3.4136
Gm28706	0	0	0
Slc35f5	0.113242	0.184242	0.0749622
Gpr39	0	0	0.00273696
Nckap5	0	0	0.00200529
Mgat5	0.0469161	0.13077	0.420491
Tmem163	0	0.0044542	0.000592577
Ccnt2	0.142471	0.271001	0.450835
Map3k19	0	0	0
Rab3gap1	0.130413	0.0814963	0.116108
Zranb3	0	0.00320742	0.000950023
R3hdm1	0.15481	0.257616	0.298831
Ubxn4	1.03162	1.43993	1.94868
Mcm6	0.0226144	0.037816	0.0403722
Dars	0.0519719	0.0648018	0.134862
Cxcr4	1.4122	4.1829	6.51736
Thsd7b	0	0	0
Gm15675	0	0	0.00444598
Cd55	0.067613	0.0295948	0.0296178
Pfkfb2	0.0218551	0.00990823	0.00391916
Yod1	0.011089	0.0278238	0.0816575
Gm15848	0	0.00457733	0
Pigr	0	0	0.00940448
Fcmr	0	0.00210345	0.00656495
Il10	0	0	0.00115139
Mapkapk2	0.589294	1.02837	2.67103
Dyrk3	0	0.00799932	0.0190031
Eif2d	0.0475793	0.0348551	0.112629
Rassf5	2.26154	2.30305	1.14381
Ikbke	0.0129011	0.0366162	0.470838
Srgap2	0.166544	0.143019	0.256625
Fam72a	0	0	0.00571658
Ctse	0.285616	0.318875	0.149329
Rab7b	0.0795797	0.029248	0.0446263
Pm20d1	0	0	0
Slc41a1	0	0.09313	0.0915189
Rab29	0.0344843	0.0551782	0.0589012
Nucks1	0.149993	0.131115	0.487009
Elk4	0.35454	0.500486	0.529912
Mfsd4a	0.150588	0.171688	0.204088
Gm26892	0	0	0
Cdk18	0.0181623	0.0087057	0.0437185
Klhdc8a	0	0.00237991	0
Nuak2	0.359317	0.691733	0.612239
F730311O21Rik	0	0	0.00480982
Tmcc2	0	0.00466166	0.0013719
Dstyk	0.115993	0.255906	0.370525
Rbbp5	0.0471027	0.0430694	0.106694
Tmem81	0.0116577	0.0046282	0.0181591
Lrrn2	0	0	0
Mdm4	0.37046	0.376318	0.532829
Pik3c2b	0	0.0113099	0.0140585
Ppp1r15b	0.855093	0.634315	0.634496
Plekha6	0.0335971	0.0281239	0.0158976
Sox13	0	0	0.00322153
Snrpe	0.375499	0.424516	1.4813
Zc3h11a	0.0464312	0.0738118	0.0394867
Gm38394	0.0126055	0.0173791	0.0154303
Lax1	0	0.00445238	0.001332
Atp2b4	0	0.00295282	0.014771
Prelp	0	0.00245497	0.00324404
Btg2	24.3242	38.3877	26.3627
Chit1	0	0	0
Chil1	4.47101	2.39904	1.1775
Ppfia4	0.0153304	0.00252445	0.00827611
Tmem183a	0.246057	0.148185	0.329647
Cyb5r1	0.317803	0.312795	0.322139
Adipor1	5.589	6.73672	4.06159
Klhl12	0.0794553	0.102536	0.111681
Rabif	0.0814803	0.0942918	0.191687
Kdm5b	0.660896	0.775279	0.683133
Ppp1r12b	0.0179724	0.00993655	0.0349191
Ube2t	0	0.00985324	0.0300447
Ptpn7	0.017612	0.0240904	0.298281
Arl8a	0.423532	0.496417	0.662628
Gm15445	0.0148159	0.0258314	0.020628
Gm26642	0	0	0
Rnpep	0.490766	0.612564	0.67452
Timm17a	0.0456712	0.0429948	0.452775
Ipo9	0.037074	0.00952634	0.0442601
Nav1	0.00894214	0.00796935	0.0289804
Gm38399	0	0	0
Csrp1	0.00898045	0.0246436	0.0416879
Phlda3	0.00671576	0.0107015	0.0151855
Lad1	0.0189818	0.0231385	0.007152
Tnnt2	0.0273501	0	0.0260951
Tmem9	0	0.0160352	0.0100607
Cacna1s	0	0	0
Gm37759	0	0	0
Kif21b	0.418439	0.45825	0.149779
Gpr25	0	0	0
Camsap2	0.0107571	0.018296	0.0482875
Ddx59	0	0.00401523	0.0207615
Kif14	0	0	0
Zfp281	0.475149	0.533453	0.644884
Gm19705	0.195256	0.168483	0.377296
Ptprc	15.0622	21.5078	10.5006
Gm28556	0	0.0403371	0.015569
Atp6v1g3	0	0	0
Nek7	0.230576	0.286085	0.329347
Gm28501	0	0	0
2310009B15Rik	0.0419796	0.0619038	0.11349
Dennd1b	0.485113	0.704566	0.851188
Zbtb41	0.0297601	0.0531513	0.185037
Aspm	0.0219522	0.0132445	0.0302561
Cfh	0	0.0199032	0.0253267
Cdc73	0.193603	0.319835	0.445696
B3galt2	0.00798981	0.00785092	0.0267239
Glrx2	0.237467	0.39955	0.64751
Trove2	0	0	0
Uchl5	0.221145	0.277009	0.436941
Rgs2	3.85001	4.98522	5.46305
Rgs13	0	0	0
Rgs1	0.327601	0.602337	3.31984
Rgs18	0.662995	0.48141	0.100977
Pla2g4a	0.050083	0.13604	0.172184
Ptgs2	2.90388	12.6382	15.6761
Ptgs2os2	0.135954	0.47452	0.465993
BC003331	0	0	0
Tpr	0.719174	0.939151	1.86311
Hmcn1	0	0.00257769	0.00416715
Gm20631	0	0	0
Gm10138	0.175008	0.233691	0.247073
Ivns1abp	0.230119	0.220077	0.484419
Swt1	0.464903	0.64471	0.659291
Trmt1l	0.212643	0.293467	0.316959
Rnf2	0.190679	0.249397	0.157001
Fam129a	1.87466	1.869	0.388129
2810414N06Rik	0	0.00485664	0
Edem3	0.0451262	0.0418162	0.0904237
1700025G04Rik	0.0189437	0.0116678	0.00741389
Tsen15	0	0.00641684	0.0206316
Colgalt2	0	0.00946279	0
Rgl1	0.00538776	0.00804842	0.0342544
Arpc5	6.34129	6.1141	5.02059
Ncf2	6.98821	8.16951	3.72189
Smg7	0.147294	0.23587	0.326519
Nmnat2	0	0	0.00545663
Lamc1	0	0.0227138	0.0158443
Shcbp1l	0	0	0
Dhx9	0.0684625	0.0849485	0.207247
Npl	0	0.00823359	0.0048581
Rgs16	0	0.0120381	0
Gm28513	0	0	0
Rnasel	1.84661	2.08521	1.67823
Teddm2	0.0109348	0.0108034	0.012517
Glul	0.648035	0.55946	0.176898
Gm29291	0	0	0
A830008E24Rik	0	0	0
Cacna1e	0	0.00199049	0.00526683
Gm29282	0	0	0
Gm9530	0.036659	0.0639231	0.0590615
Ier5	7.90611	9.06937	8.20357
Mr1	0.00603291	0.00723533	0.00102773
Stx6	0.12886	0.133916	0.311847
Xpr1	0.672129	1.0365	0.563847
Acbd6	0.166251	0.053254	0.144668
Qsox1	1.04896	0.996845	0.373723
Cep350	0.605613	0.792132	0.730115
Tor1aip1	1.20362	1.34476	1.30443
Tor1aip2	0.139924	0.157617	0.269761
Axdnd1	0.00960689	0.0198032	0.0223554
Gm2000	0.0206649	0.0272419	0.0503556
Soat1	0.657577	0.915116	1.24663
Gm10031	0	0	0
Abl2	0.0449757	0.0536643	0.214699
Tor3a	0.0651837	0.0836471	0.165965
Fam20b	0.0551124	0.0493942	0.0887606
Ralgps2	0.0222147	0.0216601	0.0276549
4930439D14Rik	0	0	0
Gm28694	0	0	0
Rasal2	0.0157449	0.00414423	0.0123623
Cryzl2	0.0100415	0	0.0054864
Sec16b	0	0.00714968	0
Cop1	0.802845	1.05965	0.637573
Tnr	0	0.00600055	0.00158437
4930523C07Rik	0.722916	0.79019	0.474284
Mrps14	0.217518	0.23637	0.988079
Cacybp	0.132997	0.2067	0.519144
Rabgap1l	0.151595	0.18478	0.0496667
Gm36975	0	0	0
Rc3h1	0.336528	0.597178	0.667593
Serpinc1	0.0117374	0.0133994	0.010468
Zbtb37	0.146231	0.220268	0.13297
Dars2	0.00914809	0.0643307	0.0437501
Cenpl	0.107551	0.106668	0.0878718
Klhl20	0.00720562	0.0775114	0.133739
Prdx6	1.66835	2.1574	4.21325
Tnfsf4	0	0	0
Fasl	0	0	0.00406118
Suco	0.704263	1.11397	0.849426
Pigc	0.0381514	0.0635285	0.15059
Dnm3	0.0115259	0	0.0125433
2810442N19Rik	0.010751	0.0242316	0.0128064
Mettl13	0	0	0
Vamp4	0.351988	0.438712	0.522989
Prrc2c	1.11601	1.41127	2.15471
Fmo1	0	0.0160783	0.00689492
Fmo2	0	0.00510574	0.0113852
Gorab	0.0081415	0	0.0500594
Kifap3	0	0.0129404	0.0134712
Scyl3	0.0625649	0.21077	0.237182
BC055324	0	0.00310273	0.00402619
Mettl18	0.0192324	0.00739526	0.0318003
Sell	6.4945	6.57362	1.30215
Selp	0.279999	0.230169	0.0351257
F5	0.274184	0.44778	0.143872
Slc19a2	0	0.00917708	0.0540566
Ccdc181	0	0.0209675	0.0399566
Blzf1	0.0576994	0.0468246	0.102013
Nme7	0	0.0103786	0.0171754
Atp1b1	0.0311562	0.0505588	0.0366331
Xcl1	0	0.00366415	0.0148644
Sft2d2	0.370265	0.801638	1.26188
Tiprl	0.375596	0.291736	0.576381
Dcaf6	0.157432	0.0869233	0.0809799
Mpc2	0.754878	0.893367	1.34975
Mpzl1	0.00414498	0.00689983	0.0217507
Rcsd1	1.69984	1.87271	0.708513
Creg1	1.65347	1.87394	2.04118
Cd247	0	0.00418402	0.00263614
Gm37469	0	0	0
Pou2f1	0.0690586	0.133466	0.181541
Ildr2	0	0	0
Gm15853	0	0.0135688	0.000905625
Tada1	0.0630381	0.0882078	0.081825
Pogk	0	0.00201708	0.0260527
Gm16701	0	0	0
Gm16701-1	0	0	0
Fam78b	0	0.00652283	0.0090093
Uck2	0.0376233	0.0390081	0.154364
Tmco1	0.257762	0.257673	0.608858
Aldh9a1	0.0108468	0.0190763	0.0647748
Mgst3	0.0969585	0.1062	0.123286
Rxrg	0	0	0
Pbx1	2.02507	2.48821	1.03749
Nuf2	0	0.00781945	0.0123739
Hsd17b7	0.0159022	0.0157314	0.005943
3110045C21Rik	0	0	0.000863954
Ddr2	0	0.0143298	0
Uap1	0.0418046	0.0904457	0.184829
Uhmk1	0.0757756	0.124563	0.203928
4930500M09Rik	0	0	0.00613357
Sh2d1b2	0	0	0
Sh2d1b1	0.0213633	0.00636115	0.0178451
Gm7694	0.0161935	0.0312	0.0192151
Nos1ap	0.0360327	0.128602	0.0646545
Olfml2b	0.0295791	0.0280269	0.070933
Atf6	0.304611	0.424998	0.482529
Dusp12	0	0.00854974	0.0807933
Gm26620	0	0	0.00174135
Fcrlb	0	0.000903541	0.0442056
Fcrla	0	0.00294097	0.0211699
Fcgr2b	0.0841732	0.300503	2.42098
Gm10522	0	0	0.00668237
Fcgr4	1.36125	1.67026	2.69828
Fcgr3	5.67595	5.54981	11.0044
Cfap126	0	0.00609634	0.0138535
Sdhc	0.223513	0.159743	0.322132
Mpz	0	0	0
Pcp4l1	0	0	0.00217794
Nr1i3	0	0	0.000539239
Tomm40l	0.0256844	0.0087216	0.0255759
Apoa2	0	0	0.00300751
Fcer1g	26.0066	26.8889	41.1759
Ndufs2	0.212517	0.346031	0.580627
B4galt3	0.790155	0.797164	0.781527
Ppox	0.113661	0.21177	0.157565
Usp21	0.0353357	0.0743024	0.0645425
Ufc1	0.337605	0.326414	0.63368
Gm20045	0	0	0.0329544
Dedd	0.21844	0.105663	0.125102
Nit1	0.129119	0.229729	0.248606
Pfdn2	0.280012	0.562247	1.35624
Klhdc9	0	0.00405327	0
Nectin4	0	0.0288851	0.00622745
Arhgap30	2.0609	2.48565	1.83205
Usf1	0.31048	0.512268	0.352175
Tstd1	0	0.00292505	0.00371601
F11r	0.0174784	0.109805	0.0852925
B930036N10Rik	0.18964	0.128536	1.5911
Alyref2	0.161386	0.105541	0.19499
Cd244	0	0	0.00262753
Ly9	0.00978119	0.0481132	0.0252023
Slamf7	0	0.0177776	0.0500914
Gm37787	0.0133248	0.00527321	0.00220253
Cd48	0.0100952	0.0328116	0.119527
Slamf1	0	0.0191215	0
Cd84	4.56257	4.69321	1.66389
Gm10521	0.0757137	0.127842	0.0240066
Gm37065	0	0.00268066	0
Slamf6	0.0137521	0.0157199	0.0137869
Vangl2	0	0.00445807	0.00856594
Ncstn	0.21289	0.286836	0.434867
Copa	0.357267	0.421817	0.56957
Pex19	0.0607575	0.0507156	0.148041
Dcaf8	0.380313	0.528892	0.46396
Pea15a	0.0177077	0.0315241	0.0498343
Casq1	0	0	0
Igsf8	0.0661628	0.0396339	0.210362
Kcnj10	0	0	0
Pigm	0.0893075	0.175316	0.246743
Slamf9	0	0.0114539	0.00824216
Igsf9	0	0	0.00199907
Tagln2	2.76503	3.80494	1.63488
Cfap45	0.0693575	0.103097	0.0148337
Vsig8	0	0	0
Slamf8	0	0.00337037	0.00503815
Dusp23	0.0231051	0.0293572	0.0271899
Fcer1a	0	0.00323232	0
Ackr1	0	0	0
Cadm3	0	0	0
Aim2	0.0273543	0.201454	0.522886
Ifi206	0	0.0279141	0.013786
Ifi214	0	0.00147049	0.00167879
Ifi213	0	0.020504	0.0213311
Ifi209	0	0.015553	0.0578379
Ifi208	0	0	0.000604051
Ifi207	0.0479498	0.0998367	0.877946
Ifi204	0.432475	0.721022	1.2146
Mndal	0.0141616	0.0328976	0.107842
Ifi211	0	0.00675482	0.0803103
Ifi203	0	0.0342659	0.0883579
Ifi205	0.0115259	0	0.0115934
Olfr433	0	0	0.00914315
Fh1	0	0.0162403	0.0874797
Kmo	0	0	0.0129773
Opn3	0	0	0.000471162
Chml	0.0128353	0.0047263	0.0485528
Exo1	0	0	0.000690571
Cep170	0.336011	0.553504	0.360784
Sdccag8	0.137553	0.198825	0.119138
Akt3	0.0420545	0.0202028	0.0467122
Zbtb18	0.0422258	0.0779395	0.117914
Gm37306	0	0	0.00168599
Adss	0.0843842	0.150393	0.210786
Catspere2	0	0	0
Desi2	0.128342	0.181957	0.275594
B230369F24Rik	0	0.00634419	0.0069764
Cox20	0.140326	0.145677	0.389057
Hnrnpu	1.42699	1.89481	3.05188
Efcab2	0.0255235	0.023987	0.0496625
Kif26b	0	0	0.00372093
Smyd3	0.0463363	0.0173898	0.0598177
Tfb2m	0.00923088	0.0106215	0.080059
Cnst	0.109795	0.166976	0.0549052
Sccpdh	0	0.012423	0.00515894
Ahctf1	0.101298	0.127814	0.282923
Cdc42bpa	0.0109761	0.0203767	0.028349
Coq8a	0.0138684	0.00575353	0.0215642
Psen2	0.333491	0.292166	0.359828
Gm31728	0.00616498	0.00149664	0.00993921
Itpkb	0.60929	0.719446	0.486911
Stum	0	0.0034815	0
Gm37267	0	0	0
Parp1	0.0627967	0.0264641	0.0295966
Lin9	0	0.020851	0.0285936
Acbd3	0.52903	0.686975	0.803928
Gm38293	0	0.00195449	0.0015805
H3f3a	26.2605	24.8753	18.2674
Gm17275	0	0	0
H3f3aos	0.0550459	0.0113583	0.0185092
Sde2	0.547049	0.853273	0.857937
Pycr2	0	0.0294384	0.147945
Lefty1	0	0	0.00779137
Tmem63a	0.140836	0.0916914	0.174286
Ephx1	0	0.00591583	0.00640698
Nvl	0.0545505	0.0687451	0.207828
Cnih4	0.805787	1.08595	1.93277
Wdr26	1.27678	1.2741	1.23935
Lbr	4.31085	3.55791	1.15629
Enah	0.0330237	0.0360244	0.756142
Srp9	0.655478	1.00337	2.60296
Degs1	0.74318	0.676777	1.16892
Fbxo28	0.142287	0.117793	0.534793
Trp53bp2	0.0809147	0.138941	0.320039
Capn2	0.0376879	0.0318437	0.041844
Gm37885	0	0	0
Tlr5	0.0602507	0.0339237	0.0307661
Gm38079	0	0	0
Disp1	0.0201487	0.0127871	0.0485306
Brox	0.106522	0.125168	0.223849
Aida	0.0931948	0.0424396	0.120397
Mia3	0.46465	0.647882	0.805019
Taf1a	0.0094034	0.0133052	0.0433676
Gm33973	0	0	0
Dusp10	0.010751	0	0.0208273
1700056E22Rik	0	0.00339291	0.00293887
Gm37712	0	0	0
Gm37800	0.0987324	0.169878	0.606486
Hlx	0.975939	1.22953	0.821171
Gm34342	0	0.0326999	0.03866
2023-03-02	0.088084	0.115434	0.219682
C130074G19Rik	0	0.0118278	0.0118192
Rab3gap2	0.127532	0.164958	0.201232
Iars2	0.0196724	0.032558	0.123425
Bpnt1	0	0.0219449	0.0382959
4930532G15Rik	0.0218817	0.0363155	0.0878111
Eprs	0.0632712	0.189454	0.407372
Lyplal1	0	0	0.00148998
Tgfb2	0.0132966	0.00134243	0.0082079
Rrp15	0	0.00157977	0.0490365
A430105J06Rik	0.0166543	0.0287802	0.010265
Gpatch2	0.0455893	0.0406686	0.0898131
Esrrg	0	0	0
Kctd3	0	0.0110742	0.0149003
Cenpf	0.00812222	0.0731103	0.0286838
Ptpn14	0	0.0113769	0.00829359
Gm37422	0	0	0
Smyd2	0.00855107	0.00683654	0.0196063
Prox1	0	0	0
Angel2	0.25708	0.294137	0.568076
Flvcr1	0.0960098	0.202915	0.0663418
A230020J21Rik	0	0	0
Tatdn3	0	0.0288987	0.0184093
Nsl1	0.0146376	0.00650188	0.0144949
Batf3	0	0.021512	0.0804279
Fam71a	0	0.0439433	0.0399266
Atf3	1.09793	3.47241	3.68589
D730003I15Rik	0.137703	0.179355	0.168382
Gm37168	0.0241794	0.162904	0.0569673
Nenf	0.0548659	0.0409127	0.0845371
Tmem206	0	0	0
Ppp2r5a	2.0271	2.01071	1.08936
Dtl	0	0.00609339	0.0101392
Ints7	0.0296667	0.00440232	0.0615266
Lpgat1	0.249041	0.236141	0.351586
Gm38037	0	0	0
Nek2	0	0.00174667	0.00666496
1700034H15Rik	0.00821237	0	0
Slc30a1	0.0161195	0.0307571	0.00857082
Rd3	0.011451	0.00238766	0.000851422
Gm26670	0	0.0190936	0.0504887
Traf5	0.0328623	0.0481464	0.0427694
Gm26879	0	0.00831638	0.00473953
Rcor3	0.0290951	0.0384341	0.0473078
Kcnh1	0	0	0
Hhat	0	0	0.00118746
Diexf	0	0	0
Irf6	0.0112376	0	0
A130010J15Rik	0.0150402	0.00542876	0.0396905
Traf3ip3	0.158495	0.170197	0.232345
4930570N18Rik	0	0	0.00776176
Lamb3	0.0676672	0.0898395	0.434015
Hsd11b1	0.538071	0.307746	0.495533
G0s2	39.8509	36.6517	55.0868
Plxna2	0.0125954	0.00487246	0.00132982
Cd34	0	0.0141876	0.00521043
Gm16897	0.0106179	0.00388311	0.0091798
Cd46	0.0885614	0.130514	0.0587347
Cr1l	1.12253	1.09385	0.872863
Cr2	0.0141704	0.0149716	0.0139574
Fam171a1	0	0	0
Nmt2	0.00763574	0.0244163	0.0822557
Rpp38	0	0.00218399	0.0363346
Acbd7	0	0	0
Meig1	0.0257081	0.115902	0.0250619
Dclre1c	0.4587	0.806506	0.363664
Suv39h2	0	0.0128749	0.00837455
Hspa14	0.229199	0.206063	0.315103
Gm45902	0.0217314	0.0327263	0.0459462
Cdnf	0	0.00473733	0.0107361
Fam107b	0.923616	1.47598	1.63805
Frmd4a	0.0136378	0.0122271	0.029474
Gm13179	0	0.00171287	0
Prpf18	0.448815	0.433681	0.381054
Bend7	0	0.00375666	0.00587582
Sephs1	0.0293404	0.00731026	0.0397923
Phyh	0.843754	0.906376	0.410467
Mcm10	0	0.0207087	0.0299753
Optn	0.149315	0.269332	0.504577
Camk1d	0.393532	0.459463	0.211388
Cdc123	0.182254	0.280202	0.395848
Nudt5	0.0164426	0.00808522	0.149199
Sec61a2	0.049034	0.0112489	0.0575357
Upf2	0.799026	0.782006	0.631969
Proser2	0	0	0.00351304
Echdc3	0.00668483	0.00461228	0.0520136
Gm13383	0	0	0.00172857
Usp6nl	0.0190291	0.0278755	0.0458204
Gm13391	0.00867491	0.00497804	0.0826802
Celf2	2.21515	2.99121	1.56199
1700061F12Rik	0	0	0
Gata3	0	0.00463526	0.00358345
Gm13256	0	0	0
9230102O04Rik	0	0	0
Taf3	0.0323973	0.0515612	0.225417
Atp5c1	0.703397	0.922142	1.27833
Kin	0.244378	0.350769	0.318598
Itih5	0.0187413	0.0525088	0.0387573
Sfmbt2	0.0734002	0.0585648	0.0343917
Prkcq	0.00685359	0.00971543	0.0198316
Pfkfb3	0.532651	0.722347	0.922158
Gm10851	0.0372179	0.030245	0.0406394
Rbm17	0.161677	0.234591	0.398906
Il2ra	0	0.00816633	0.0102584
Il15ra	0.0503231	0.0790177	0.151778
Fbxo18	0	0	0
Ankrd16	0.160506	0.0929206	0.112982
Itga8	0	0.0114679	0
E030013I19Rik	0	0	0
Mindy3	0.164434	0.326796	0.72551
Pter	0.0281747	0	0.00802188
Rsu1	0.68092	0.554315	0.42011
Trdmt1	0.0774963	0.0801814	0.054292
Vim	9.41222	11.0146	3.54145
St8sia6	0	0	0.00294727
Hacd1	0.00603291	0.0145641	0.0128269
Stam	0.0842774	0.114053	0.126811
Mrc1	0.0167693	0.0341329	0.0520665
Slc39a12	0	0	0
Cacnb2	0	0.00694164	0.0252218
Nsun6	0.305107	0.272221	0.435488
Arl5b	0.364699	0.649359	0.454919
Plxdc2	0	0.00697524	0.00531824
Nebl	0	0	0.00426518
A930004D18Rik	0	0	0.00181125
Mllt10	0.390188	0.620339	0.58906
Dnajc1	0.112545	0.137857	0.414937
Commd3	0.116905	0.144378	0.485989
Bmi1	0	0.0197205	0.0915168
Spag6	0	0	0
Pip4k2a	0.760489	1.14089	0.802277
4930426L09Rik	0	0.00519319	0.0256353
Armc3	0.25926	0.285516	0.112778
Msrb2	0	0.0570101	0.0516405
Otud1	0.0152406	0.046005	0.049901
Etl4	0.0109032	0.00342803	0.0214095
Arhgap21	0.0266163	0.026358	0.0190649
Gm13375	0	0.00645719	0
Enkur	0.0458529	0.00893089	0.0215661
Thnsl1	0.0266006	0.0239059	0.00686544
Apbb1ip	2.99225	4.01521	3.05509
Pdss1	0.00714288	0.0255519	0.034346
Abi1	0.993129	1.13522	1.49407
Acbd5	0.466175	0.555261	0.444657
Mastl	0	0.0167565	0.0072153
Yme1l1	0.420581	0.7085	0.719164
Spopl	0.0290865	0.0782107	0.141849
Hnmt	0.25665	0.287128	0.10072
Il1f9	1.97603	2.3144	1.17999
Psd4	0.264754	0.307097	0.729091
Cacna1b	0	0	0.000840883
Ehmt1	0.0310517	0.119876	0.186965
Arrdc1	0.262847	0.23422	0.233571
Zmynd19	0	0.0097187	0.0329555
Dph7	0.00594921	0	0.0203524
Mrpl41	0.127905	0.15892	0.410884
Pnpla7	0.750595	1.03996	1.16326
Nsmf	0.0179952	0.0507512	0.0546713
Gm13387	0	0.00456308	0
Nrarp	0	0.021233	0.00857314
Gm38287	0	0	0.00254032
Tor4a	0.0625874	0.0876885	0.0677682
Nelfb	0.416458	0.314465	0.317365
Tubb4b	0.506973	0.516002	0.671515
Rnf208	0	0	0
Ndor1	0.0371118	0.0310483	0.106325
Tmem203	0.309701	0.295133	0.427716
Tprn	0	0.00581135	0.025269
Ssna1	0.24439	0.239971	0.450534
Anapc2	0.178254	0.25354	0.212075
AA543186	0	0	0
Man1b1	0.263552	0.459712	0.222509
Dpp7	0.00833941	0.009217	0.0726241
Uap1l1	0.0554109	0.0855691	0.238853
Sapcd2	0	0.0134286	0.00227035
Npdc1	0.0151185	0.0102889	0.0103439
Fut7	0.0161679	0.00368525	0.00868668
Abca2	0.00603291	0.0504017	0.029998
Paxx	0.22989	0.302023	0.227989
Clic3	0.0133248	0.0117708	0.00497323
C8g	0	0	0.00330199
Fbxw5	0.0897705	0.057557	0.102042
Traf2	0.104725	0.0867511	0.188633
Edf1	1.00644	1.14674	1.80809
Phpt1	0.00594921	0.013098	0.0180501
Gm996	0	0	0
Rabl6	0.0285139	0.0348696	0.112292
Tmem141	0	0.00907379	0.0271003
Fcna	0.00970572	0.00514672	0.000608306
A230005M16Rik	0	0	0
Bmyc	0	0.00855946	0.0177253
Camsap1	0.0474488	0.154104	0.0652028
Ubac1	0.0154137	0.0475849	0.104199
Nacc2	0	0.00715466	0.00470192
Tmem250-ps	0.00594921	0.024076	0.0483157
Qsox2	0	0.00856016	0.0143241
Gpsm1	0.00603291	0.046247	0.0397076
Dnlz	0.0788526	0.118403	0.226142
Card9	0.263916	0.273544	0.147298
Snapc4	0	0.0074723	0.0407157
Gm13563	0	0	0.00274554
Sdccag3	0	0	0
Pmpca	0.0654793	0.108643	0.266061
Inpp5e	0.0656148	0.0418692	0.0970613
Sec16a	0.189884	0.285218	0.293234
Notch1	1.1829	1.31406	0.789402
Egfl7	0.0093198	0.0256805	0.0260386
Agpat2	0.352419	0.457036	0.294701
Fam69b	0	0	0
Lcn4	0	0.00236511	0.00126036
Surf6	0	0.0102576	0.0551736
Med22	0.0442118	0.0492813	0.0817504
Surf1	0.18524	0.175565	0.242687
Surf2	0.0267249	0.0369954	0.128205
Surf4	0.430415	0.532277	0.740088
Stkld1	0	0	0
Rexo4	0.0237934	0.0138194	0.114316
Cacfd1	0.0147233	0.0710527	0.0421882
Slc2a6	1.1962	0.904753	0.297594
Adamtsl2	0	0	0
Sardh	0	0	0
Vav2	0.00886859	0.0078147	0.0154229
Brd3os	0	0	0
Brd3	0.279017	0.216736	0.217761
Wdr5	0.111915	0.128582	0.206221
Rxra	0.106636	0.0709068	0.03693
Col5a1	0	0	0.00208553
Fcnb	0	0	0
Olfm1	0.0161195	0.0184259	0.0161637
Gm13373	0	0.000903541	0
Ppp1r26	0	0	0
1700007K13Rik	0	0	0
Mrps2	0	0.0063026	0.0151632
Gbgt1	0	0	0.000410786
Ralgds	0	0.0366556	0.695163
Gtf3c5	0	0.0134198	0.0211069
Gfi1b	0	0.011867	0.145615
Tsc1	0.0188673	0.0455226	0.16174
Spaca9	0	0.00580303	0.00655555
Ak8	0	0.00381104	0.00329297
Gtf3c4	0.00950765	0.0301836	0.0547858
Ddx31	0	0.0132217	0.0269486
Cfap77	0	0	0
Ttf1	0.15046	0.183782	0.219413
Setx	0.383254	0.443786	0.198696
Ntng2	0.0561003	0.0185439	0.00879258
Med27	0.0505435	0.0235573	0.0329245
Rapgef1	0.199793	0.20204	0.341214
Trub2	0.21137	0.220574	0.209272
Coq4	0.0592127	0.0906732	0.0232354
Slc27a4	0.342103	0.44594	0.222774
Urm1	0.021938	0.0282107	0.136366
2600006K01Rik	0	0	0
Cercam	0	0	0.00174587
Odf2	0.061395	0.131723	0.237348
Gle1	0.0363875	0.101228	0.26723
Sptan1	0.785204	0.619936	0.778471
Wdr34	0.00513413	0.0009914	0.0181211
Set	0.321696	0.600328	1.46735
Pkn3	0	0.0103891	0.0155566
Zdhhc12	0	0.0121581	0.0219335
Zer1	0.0924111	0.12938	0.126596
Tbc1d13	0	0.0433025	0.0967174
Endog	0.00603291	0.00416002	0.0128656
Spout1	0	0.00360877	0.0304508
Kyat1	0	0.00783736	0.0164817
1700084E18Rik	0	0	0.0427863
Lrrc8a	0	0.0162262	0.0807967
Phyhd1	0	0.00513604	0.00692433
Dolk	0	0.0148104	0.0519789
Nup188	0.00670502	0.0394381	0.0754227
Sh3glb2	0.0407863	0.0360345	0.051294
Miga2	0	0.00102875	0.00865772
Dolpp1	0	0.0159293	0.0313209
Crat	0.104065	0.0884574	0.0922436
Ptpa	0.13298	0.113917	0.210612
Ier5l	0	0	0.0297337
Cstad	0	0	0
1700001O22Rik	0	0	0
Ntmt1	0.0360266	0.0242778	0.0763907
Asb6	0.0736521	0.05945	0.0989321
Ptges	0	0.00883463	0.0220326
Tor1b	0.0727137	0.0672437	0.274157
Tor1a	0.349649	0.341202	0.517581
BC005624	0.85801	1.12983	1.34683
Usp20	0.00594921	0.00848214	0.0175485
Fnbp1	0.660012	0.639497	0.484162
Gpr107	0.163795	0.230761	0.331763
Hmcn2	0	0.00461435	0
Ass1	0	0.00968616	0.0194493
Fubp3	0.00764967	0.012866	0.0251322
Exosc2	0	0.0144061	0.0704493
Abl1	0.137001	0.0616675	0.0958893
Qrfp	0.0289385	0	0
Lamc3	0	0	0
Nup214	0.107026	0.102631	0.170479
Fam78a	0	0.00761501	0.000547938
Plpp7	0	0	0
Prrc2b	0.207317	0.154089	0.167995
Pomt1	0	0.0244315	0.0204653
Uck1	0.0113049	0.0347087	0.0881334
Swi5	0.216029	0.395738	0.74904
Golga2	0.186302	0.237979	0.265117
Ciz1	0.0411663	0.0824279	0.184386
1110008P14Rik	0.915101	0.778163	1.42147
Lcn2	43.3367	21.0412	8.48018
Ptges2	0.0467133	0.0456159	0.0755854
Slc25a25	0.0212357	0.0242868	0.0814948
Naif1	0.021681	0.0300823	0.0568584
Fam102a	0.228764	0.145033	0.237171
Dpm2	0.39035	0.330171	0.501649
St6galnac4	0.0479606	0.079186	0.145649
St6galnac6	0	0.0205724	0.0166141
Ak1	0	0	0
Eng	0.0101495	0.019655	0.0191924
Fpgs	0	0	0.0233981
Cdk9	0.775391	0.753483	0.921391
Sh2d3c	1.28911	1.54512	0.712142
Tor2a	0.326242	0.336444	0.314529
Ptrh1	0.0117998	0.00789765	0.0122733
Stxbp1	0.0140334	0.0219061	0.0111538
Gm13523	0	0	0
Fam129b	0.0138735	0.0235427	0.104853
Lrsam1	0.0327837	0.0136115	0.0291784
Slc2a8	0	0.00310273	0.0131933
Garnl3	0	0.00524895	0.00310306
Ralgps1	0.0865673	0.142353	0.0616917
Angptl2	0.00676149	0	0.00496223
Zbtb34	0.022466	0.027121	0.0496955
Zbtb43	0.0478376	0.0974196	0.161703
Mvb12b	0.246632	0.257204	0.395052
Pbx3	0.0159156	0.0378488	0.0392681
Mapkap1	0.207246	0.238188	0.353029
Gapvd1	0.216429	0.251512	0.286506
Hspa5	2.54273	4.82695	5.83637
Rabepk	0.164639	0.259089	0.303418
Fbxw2	0.747201	0.742506	0.731734
Psmd5	0.0482285	0.0966073	0.148658
Phf19	0	0.00235642	0.00282521
Traf1	0.286383	0.664474	1.25888
Hc	0	0.00206703	0.0184608
AI182371	0	0.00128065	0.00556075
Cntrl	0.653804	0.574006	0.647934
Rab14	1.28118	1.62656	2.00662
Gsn	2.54894	3.01305	4.0061
Stom	0	0.0366171	0.0674121
Ggta1	0	0.0148559	0.268812
Dab2ip	0.234692	0.222104	0.193791
Ttll11	0	0	0.00437418
Ndufa8	1.37286	0.914108	0.993213
Rbm18	0.149724	0.219322	0.279253
Mrrf	0.0269626	0.0249285	0.038638
Ptgs1	0.0306121	0.116954	1.19015
Pdcl	0.0833877	0.20189	0.25278
Rc3h2	0.40507	0.468149	0.455523
Zbtb6	0.056691	0.115823	0.150287
Zbtb26	0.0152406	0.0430768	0.0510389
Rabgap1	0.165149	0.185228	0.368615
Strbp	0.0913371	0.207798	0.243229
Gpr21	0.00849142	0.00916992	0.0043177
Dennd1a	0	0.042499	0.063301
Nek6	0.137212	0.216156	1.17371
Psmb7	0.255131	0.354926	0.659222
Nr6a1	0.0221461	0.0166655	0.0259474
Nr6a1os	0	0	0
Olfml2a	0	0	0.000870672
Wdr38	0	0.010017	0.00875843
Arpc5l	0.261251	0.333801	0.561048
Golga1	0.0190254	0.0784317	0.11915
Scai	0.0875372	0.153376	0.0553104
Ppp6c	0.226564	0.295676	0.390519
Kynu	0	0	0.00518121
Arhgap15	1.58971	1.58461	0.286456
Gtdc1	0.164187	0.145736	0.138024
Zeb2	1.24559	1.89594	1.97017
Zeb2os	0.0421077	0.119926	0.137134
Gm13479	0	0.00325935	0
Gm13470	0	0	0
Acvr2a	0	0.0259259	0.0605311
Orc4	0.179399	0.183477	0.210965
Mbd5	0.186139	0.121737	0.162226
Epc2	0.495681	0.486258	0.568744
Kif5c	0	0.00519845	0
Lypd6b	0.0325903	0.0911104	0.00548174
Mmadhc	0.130756	0.138749	0.252994
Rnd3	0	0.00723492	0.00818648
Rbm43	0.2437	0.22633	0.259368
Nmi	0.287918	0.286115	0.969775
Tnfaip6	0.158885	0.205533	0.101313
Rif1	0.0469624	0.0621019	0.164279
Neb	0	0	0.00211471
Arl5a	0.0930367	0.0556233	0.155471
Cacnb4	0	0.00358107	0.000986128
Stam2	0.215121	0.275819	0.372587
Fmnl2	0.0663353	0.0569333	0.490923
Prpf40a	0.433556	0.550128	1.15564
Arl6ip6	0.139267	0.208256	0.193166
Nr4a2	0	0.210035	0.301532
Gpd2	0.470002	0.645175	0.507627
Ermn	0	0	0
Cytip	4.50839	6.25979	4.42246
Gm13546	0	0.00431461	0.0119236
Acvr1c	0	0	0
Acvr1	0.0093221	0.00566608	0.00478666
Upp2	0	0.00357235	0.00205784
Ccdc148	0	0	0
Pkp4	0.0518823	0.00691756	0.0153307
Dapl1	0	0.00290683	0.00106405
Tanc1	0.0066872	0.0117286	0.00981167
Wdsub1	0.0451153	0.0580675	0.0911133
Baz2b	2.30949	2.0925	1.90828
Gm13620	0	0.0321117	0.022271
2023-03-07	3.92647	5.03561	3.00648
Cd302	0.1016	0.108622	0.49552
Ly75	0.0717339	0.0829945	0.0830339
Gm13571	0	0	0.00305207
Rbms1	2.42634	2.86004	3.02896
Tank	0.202574	0.246066	0.622159
Psmd14	0.142684	0.114947	0.380152
Dpp4	0	0.00858513	0.00623257
Gm13561	0	0	0.000323486
Fap	0	0.00876057	0.0364657
Ifih1	0.0628159	0.407102	0.602756
Gca	0.215512	0.224065	0.366912
Grb14	0	0.00409694	0
Cobll1	0.00666711	0.00517835	0.018176
Gm13594	0	0	0
Scn3a	0	0	0
Galnt3	0.0105219	0.0418338	0.0230535
Ttc21b	0.0148713	0	0.00490899
Scn7a	0.0128027	0.00648907	0.022906
Stk39	0.100163	0.0578263	0.0236098
Cers6	1.63706	1.4462	1.38846
Nostrin	0	0.00949324	0.0149981
Spc25	0	0.0117284	0.0138312
Dhrs9	2.23611	2.04586	0.612854
Bbs5	0	0	0.00332801
Klhl41	0	0	0
Fastkd1	0	0.00339291	0.0138988
Ppig	0.427966	0.604623	1.16016
Ccdc173	0.0428298	0.0413951	0.0255727
Phospho2	0.0488676	0.198505	0.208528
Klhl23	0	0	0.0052793
Ssb	0.485259	0.387048	0.993982
Mettl5	0.0372908	0.0266824	0.128795
Mettl5os	0	0	0.0190728
Ubr3	0.1799	0.276797	0.203489
Myo3b	0	0	0
Erich2	0.00676149	0	0
Gorasp2	0.0830439	0.15478	0.309219
Tlk1	0.246716	0.252525	0.39
Mettl8	0	0.0188048	0.0251757
Dcaf17	0.0456438	0.0469735	0.0785845
Cybrd1	0	0	0
Dync1i2	0.61937	0.827859	0.854047
Slc25a12	0.123774	0.149851	0.136758
Hat1	0.0713428	0.053542	0.0876601
Metap1d	0	0.00999258	0.0156373
Itga6	0.0882882	0.0390186	0.0883879
Pdk1	0.123845	0.170652	0.253227
Rapgef4	0	0	0.00740828
Map3k20	0.00794439	0.00885313	0.0575818
Cdca7	0.028039	0.0459104	0.0876472
Sp3	0.643714	0.793777	0.827088
Sp3os	0.34849	0.401644	0.316415
Ola1	0.0679962	0.0578285	0.151851
Cir1	1.05811	1.42797	0.964275
Scrn3	0.0275972	0.0590487	0.0515606
Gpr155	0	0.003052	0.00695279
Wipf1	1.77343	2.06729	2.07648
Chrna1os	0	0	0.00395173
Atf2	0.236146	0.39699	0.457365
Atp5g3	0.400048	0.373901	0.711023
Lnpk	0.229408	0.196658	0.137643
Mtx2	0.0084895	0.0310523	0.107352
Hnrnpa3	1.10848	1.16722	1.86147
Nfe2l2	2.49992	3.91178	3.02484
Agps	0.119811	0.231383	0.355593
Ttc30b	0.0313873	0.00708123	0.00316204
Ttc30a1	0.0437008	0.0233577	0.0504399
Pde11a	0	0	0.00246673
Rbm45	0.03945	0.0189012	0.0410601
Osbpl6	0	0	0.00169118
Prkra	0.0893294	0.0645079	0.0641443
Pjvk	0	0	0
Fkbp7	0	0.0079653	0.0121441
Plekha3	0.00594921	0.0386288	0.131614
Ttn	0	0	0
Ccdc141	0	0.00420088	0
Sestd1	0.00823208	0	0.0113203
Cwc22	0.124183	0.0222089	0.158805
Ube2e3	0.121342	0.250992	0.399191
Itga4	1.23013	2.17241	0.969776
Cerkl	0.00811349	0.0154794	0.0111649
Ssfa2	0	0	0
Dnajc10	0.208726	0.197466	0.31128
Nckap1	0.00873515	0.0258271	0.0137611
Dusp19	0	0.00887628	0.0145568
Nup35	0.0121493	0.0190691	0.033792
Zc3h15	0.199329	0.529694	1.00245
Itgav	0.0981866	0.117461	0.231952
Fam171b	0	0	0
Calcrl	0.0916802	0.111014	0.0692415
Tfpi	0	0.00208635	0.00451918
Gm13710	0	0	0.00622081
Ctnnd1	0.00603291	0.0235994	0.0449953
Btbd18	0	0	0
Selenoh	0.0481558	0.0514899	0.148918
Tmx2	0	0.0162361	0.0874482
Med19	0.0808026	0.0312637	0.210949
Zdhhc5	0.156297	0.11474	0.40639
Clp1	0.0852955	0.206688	0.232402
Serping1	0.0148158	0.00467529	0.00159272
Ube2l6	0.0379063	0.039646	0.262415
Timm10	0.017226	0.0368142	0.189053
Slc43a1	0	0	0
Slc43a3	0.028309	0	0.0779056
Prg2	0	0	0
Prg3	0	0	0
Ssrp1	0.092622	0.0474413	0.201725
Tnks1bp1	0.0133437	0.0385382	0.0379345
Aplnr	0	0.00287428	0.00188936
Gm13713	0	0	0
Olfr1033	0	0.00739731	0.0124246
Olfr1124	0	0.00601361	0.003553
Olfr1152	0	0	0
Olfr1254	0	0	0
Olfr1258	0	0	0
Olfr1259	0	0	0
Ptprj	0.372218	0.300296	0.421312
4933423P22Rik	0.0275312	0.031139	0.00889964
Nup160	0.0329418	0.01802	0.094575
Fnbp4	0.262943	0.464126	0.550277
Agbl2	0	0.00275106	0
Mtch2	0.151632	0.174496	0.494131
C1qtnf4	0	0.00325935	0
Ndufs3	0.104724	0.104369	0.411049
Kbtbd4	0.0236199	0.023742	0.0427612
Celf1	0.16609	0.338477	0.638232
Rapsn	0	0	0.00163669
Psmc3	0.324113	0.358063	0.753515
Slc39a13	0.0570051	0.103691	0.0827162
Spi1	10.6815	10.5917	7.19489
Mybpc3	0.0430252	0.0569231	0.0400792
Madd	0.184307	0.235865	0.159413
Nr1h3	0	0.00270183	0.0189827
Acp2	0.0204888	0.0676966	0.1373
Ddb2	0.0451961	0.0583401	0.0591049
A330069E16Rik	0	0	0
Pacsin3	0	0.0050846	0.00761137
Arfgap2	0.121482	0.182501	0.300752
1110051M20Rik	0	0.00298284	0.0186669
Lrp4	0.0100415	0.0272995	0.0297611
Ckap5	0.0645076	0.0699791	0.12837
Zfp408	0.089848	0.0429437	0.0639315
Arhgap1	0.153994	0.211423	0.193664
Atg13	0.0493214	0.148755	0.100174
Harbi1	0.0455598	0.0107388	0.0290591
Ambra1	0.0971701	0.134097	0.114284
Mdk	0.00603291	0	0.0116579
Dgkz	0.22202	0.366685	0.847085
Gm9821	0	0.00247814	0.00815651
Creb3l1	0.0272381	0.00648991	0.0255879
Phf21a	0.992237	0.916419	0.548089
Large2	0	0.00416847	0
Pex16	0.117512	0.13076	0.196782
1700029I15Rik	0.00886442	0	0
Mapk8ip1	0	0.00384386	0.0019947
Cry2	0.0221715	0.0274818	0.0442271
Slc35c1	0.0496714	0.0333758	0.0687257
Gm13814	0	0	0
Chst1	0	0.00384818	0
Prdm11	0	0.00384386	0.0105602
Trp53i11	0.0179013	0.00930318	0.00412775
Tspan18	0	0.00842932	0.000957395
Cd82	1.09658	1.64281	1.50773
Ext2	0.0200248	0.0138501	0.0348705
Accs	0	0.00646533	0.0300318
Gm13889	0	0.0036958	0.00193264
Alkbh3	0.0710338	0.059679	0.157727
Hsd17b12	0.0268977	0.0332734	0.327283
Ttc17	0.093693	0.136394	0.146346
Api5	0.577945	0.527129	0.770326
Gm10800	0	0	0.00498424
B230118H07Rik	0.0224485	0.0106804	0.0193443
Rag1	0	0	0
Traf6	0.054489	0.10585	0.392824
Prr5l	1.1202	1.71218	0.480232
Commd9	0.0169143	0.0335818	0.0904426
Ldlrad3	0.0104676	0	0.0132971
Gm13919	0	0	0
Trim44	0.0392481	0.0177138	0.0609735
Cd44	8.07839	11.1546	10.0223
Pdhx	0.0194076	0.00521698	0.0576718
Apip	0.0383886	0.0617573	0.120051
Ehf	0	0.0183552	0.00236374
Cat	0.0427446	0.0310091	0.0419896
Abtb2	0.35808	0.41507	0.400708
Nat10	0	0.00454012	0.031053
Caprin1	0.164813	0.254576	0.68789
Lmo2	0.0941925	0.151542	0.214767
Fbxo3	0.195401	0.149387	0.132874
Cd59a	0	0	0.00291183
Hipk3	0.0684344	0.168033	0.301096
Cstf3	0.0933454	0.137655	0.191289
Tcp11l1	0.0702514	0.013634	0.0578874
Depdc7	0	0.0233357	0.0101383
Qser1	0.0122459	0	0.0187964
Prrg4	0	0	0.000700817
Ccdc73	0.0244245	0.00997452	0.0338903
Eif3m	0.324431	0.281987	0.639489
Rcn1	0.00656961	0.00425803	0.00623282
Pax6	0	0	0
Elp4	0.00921285	0.0144103	0.0251741
Immp1l	0.0458914	0.0358572	0.148916
Dnajc24	0.066864	0.0953011	0.174383
Mpped2	0	0	0
Arl14ep	0	0.0165128	0.0570481
Mettl15	0	0	0.0107158
Kif18a	0.0268615	0.0251363	0.0120376
Lin7c	0.255122	0.485706	0.576808
Lgr4	0	0.00262112	0.0127144
Ccdc34	0.0142615	0.0347705	0.0766109
Fibin	0.00687607	0.00461054	0.0021502
Lpcat4	0.134506	0.158255	0.0575854
Nop10	0.156892	0.187213	1.11969
Slc12a6	0.950224	1.09102	0.784553
Emc4	0.0353859	0.0505394	0.296815
Katnbl1	0	0.0139691	0.0486303
Emc7	0.205583	0.367048	0.889579
Aven	0	0.00205072	0.0258601
Ryr3	0	0	0
Fmn1	0.0211583	0	0.0108943
Scg5	0	0	0
Arhgap11a	0.123273	0.14167	0.179417
Aqr	0.0258707	0.0653366	0.190631
Zfp770	0.011089	0	0.0130168
Dph6	0	0	0.0174259
BC052040	0	0.0193665	0.0217305
Meis2	0	0.0152862	0.00510818
D330050G23Rik	0	0	0
Gm29340	0	0.0233185	0.032929
Spred1	0.00766521	0.0252176	0.141352
Fam98b	0.0747877	0.0261941	0.0813
Rasgrp1	0.0129011	0.0128162	0.0079525
Thbs1	4.21462	5.43318	2.79967
Fsip1	0	0	0
Eif2ak4	0.0491168	0.0115017	0.0718028
Srp14	1.09038	1.54902	2.13223
Bmf	0.0430169	0.0485258	0.0497045
Bub1b	0.00809435	0.00445807	0.0125086
Pak6	0	0.00307393	0
Ankrd63	0	0	0
Plcb2	0.112047	0.209555	0.245751
Inafm2	0.0227482	0.0429602	0.121515
A430105I19Rik	0	0	0
Disp2	0	0.0025597	0
Knstrn	0.0392058	0.00827621	0.0201859
Ivd	0.00691639	0.0206006	0.0249409
Bahd1	0.0169828	0.0351015	0.0437302
Chst14	0	0	0.00234602
Ccdc32	0.0420386	0.0258108	0.0859654
Rpusd2	0	0	0.0163587
Knl1	0	0.0179781	0.00660807
Rad51	0.00876966	0.0140483	0.00157119
Rmdn3	0.0120485	0.00385626	0.0958464
Gchfr	0	0.0238033	0.0103532
Dnajc17	0.0822473	0.0690456	0.113221
Zfyve19	0.0525264	0.0486051	0.0715587
Spint1	0.0147233	0.0109647	0.0761703
Rhov	0.351327	0.389063	0.310242
Vps18	0.157806	0.312181	0.241369
Dll4	0	0.0087346	0.00450797
Chac1	0.0338585	0.226918	0.14776
Ino80	0.0584987	0.0473661	0.140237
Exd1	0.00698553	0.00384098	0.00559779
Chp1	1.56933	1.43694	0.63388
1700020I14Rik	0	0	0
Oip5	0	0.0106534	0.00174587
Nusap1	0.0155548	0.003052	0.0287365
Ndufaf1	0	0.0183565	0.0491508
Rtf1	0.498316	0.637598	0.944306
Itpka	0	0	0.00520305
Rpap1	0.00849142	0.00789158	0.0358056
Tyro3	0	0	0
Mga	0.234492	0.508003	0.599864
Mapkbp1	0.0112611	0.0316687	0.0230928
Jmjd7	0	0.00297506	0.0124224
Ehd4	0.0421957	0.0785553	0.16834
Pla2g4f	0	0	0
Vps39	0.0654506	0.056566	0.111732
Tmem87a	0.0934936	0.150514	0.187515
Ganc	0.120879	0.171707	0.130046
Capn3	0.00849142	0	0
Zfp106	1.37564	1.7208	1.77828
Gm26899	0	0	0
Snap23	3.61312	4.48884	4.27855
Lrrc57	0.0574171	0.108509	0.119602
Haus2	0	0.0643162	0.115462
Stard9	0	0.0651831	0.197656
Cdan1	0.007579	0.0127411	0.0558297
Ttbk2	0.00825369	0.0167325	0.0267514
Ubr1	0.151651	0.206809	0.251352
Tmem62	0.0249908	0.0558275	0.0704427
Ccndbp1	0.595825	0.627008	0.497889
Lcmt2	0	0.00485894	0.0564679
Adal	0	0.00314523	0.0069912
Zscan29	0.245786	0.149713	0.158699
Tubgcp4	0.083735	0.058203	0.170931
Trp53bp1	0.0179954	0.0443385	0.0539462
Ppip5k1	0.00858023	0.0348268	0.076161
Catsper2	0	0.00564937	0.00620238
Pdia3	0.433577	0.49415	1.04884
Ell3	0	0	0
Serinc4	0	0	0.00223427
Serf2	9.88668	9.90764	9.38586
Hypk	0.0329878	0.121921	0.253899
Mfap1b	0.318595	0.373334	0.522086
Mfap1a	0.242951	0.324818	0.395889
Wdr76	0.0119531	0.00879068	0.0371017
Frmd5	0	0	0
Casc4	0	0.00836606	0.0044489
Ctdspl2	0.0821201	0.122866	0.206036
Eif3j1	0.157521	0.295968	0.819914
Spg11	0.113128	0.104987	0.143256
B2m	11.4011	16.3289	27.6284
Sord	0.0444951	0.0686367	0.0403243
Shf	0.0447516	0	0.00607552
Slc28a2	0.504517	0.524444	0.134136
Gatm	0.0235715	0.0422658	0.0384544
AA467197	0.853274	0.939301	19.3155
Slc30a4	0	0	0.00127633
Bloc1s6os	0.021239	0.0691526	0.0814268
Bloc1s6	0.0750603	0.157306	0.242747
Sqor	1.00036	0.815841	0.318496
Sema6d	0.0194214	0.00399144	0
Slc24a5	0	0	0.00964185
Myef2	0.0338966	0.0322781	0.00714249
Dut	0.0456821	0.0567512	0.0770803
Fbn1	0.00616498	0.00944521	0.00256564
Cep152	0.0105792	0.0119305	0.0321521
Eid1	0.760441	0.740781	0.485513
Secisbp2l	0.146772	0.274141	0.664406
Cops2	0.119533	0.106556	0.229963
Galk2	0.00422716	0.0124308	0.0366444
Fgf7	0	0	0
Dtwd1	0	0.0051309	0.0257485
Atp8b4	0.677618	0.755346	0.518824
Hdc	18.9023	24.4518	17.4021
Gabpb1	0.165037	0.227534	0.362312
Gm27003	0.0107571	0.0152065	0.0511033
Usp8	0.348318	0.638707	0.707713
Usp50	0.0581824	0.0723999	0.0848388
Trpm7	0.215278	0.292833	0.878812
Sppl2a	0.789352	0.900333	1.40177
Ap4e1	0	0.0262495	0.0411718
Blvra	0.0291648	0.0404204	0.178181
Ncaph	0	0.00455095	0.00398347
Itpripl1	0.00364598	0.0114946	0.0367798
1810024B03Rik	0.0116577	0.0213734	0.0780847
Snrnp200	0.349611	0.329303	0.55649
Ciao1	0.0688428	0.215256	0.292524
Tmem127	0.394478	0.512692	0.807629
Stard7	0.399375	0.42636	0.594535
Dusp2	0.123816	0.874923	2.0055
Fahd2a	0.0224485	0.0149116	0.0305015
Kcnip3	0.0111381	0.0024692	0.0131445
Prom2	0	0	0
Zfp661	0	0	0.00620905
Mrps5	0	0.0140916	0.146507
Mal	0.00513413	0.0118851	0.0100998
Mall	0	0	0
Nphp1	0	0.00130011	0.00462303
1500011K16Rik	0	0	0
Bub1	0	0	0.00399797
Acoxl	0	0.0109664	0.00395868
Bcl2l11	0.595818	0.920245	1.05973
Gm14005	0	0	0.00262753
Anapc1	0.0331701	0.0439431	0.146233
Mertk	0	0	0.00750997
Tmem87b	0.106408	0.136537	0.228989
Zc3h8	0	0.0165677	0.0918037
Gm10762	0.0418786	0.038797	0.116137
Zc3h6	0.0850279	0.0957568	0.0909569
Ttl	0.00849142	0	0.00553435
Polr1b	0	0	0.0267443
Chchd5	0.0244161	0.0214666	0.0918787
AI847159	0	0	0
Gm14029	0	0	0.00123943
Slc20a1	0.210752	0.447553	0.785919
Ckap2l	0	0.0264742	0.0709025
Il1b	114.52	169.094	146.477
Il1bos	0.0506182	0.141612	0.257301
Sirpa	2.41258	2.36447	2.15055
Stk35	0.0370168	0.0730191	0.0879772
Tgm3	0.00730607	0.0162028	0.00782012
Snrpb	0.492593	0.63037	1.91151
Nop56	0.0682351	0.106756	0.212225
Idh3b	0.0990986	0.0753163	0.31706
Cpxm1	0	0	0
Pced1a	0	0.0121259	0.0427102
Vps16	0.0619671	0.0754777	0.141272
Ptpra	0.21591	0.214207	0.308439
Mrps26	0.0256599	0.0721472	0.161068
Ubox5	0	0.00901428	0.0279202
Fastkd5	0	0.00330765	0.00623502
Lzts3	0	0.0134496	0.00269352
Ddrgk1	0.110844	0.144711	0.38478
Itpa	0.0427147	0.0854773	0.143091
Slc4a11	0	0	0.00278359
4930402H24Rik	0.0453192	0.101713	0.105896
Atrn	0.491285	0.333369	0.147804
Adam33	0	0.00295197	0
Siglec1	0	0.00571259	0.00158686
Hspa12b	0	0	0.00425471
1700037H04Rik	0.0718084	0.0684962	0.0843044
Spef1	0	0	0.0187695
Cenpb	0.266092	0.257476	0.396274
Cdc25b	0.22451	0.103495	0.183126
Ap5s1	0.188753	0.202212	0.251515
Mavs	0.0162655	0.008084	0.0199271
Pank2	0.191673	0.300717	0.470281
Rnf24	0.130775	0.114311	0.163933
Smox	1.23323	1.77564	1.72107
Prnp	0.142823	0.185962	0.712769
Rassf2	0.5755	0.609732	0.625627
Slc23a2	0.0692537	0.100025	0.187809
Tmem230	0.108544	0.138509	0.299507
Pcna	0.203299	0.333899	0.675987
AV099323	0.0235863	0.00801454	0.053678
Cds2	1.23525	1.16431	0.644698
Gpcpd1	6.68473	7.85803	1.61939
AU019990	0.129529	0.282825	0.0780512
1110034G24Rik	0	0	0
Trmt6	0.0673095	0.0537363	0.25541
Mcm8	0	0.00281595	0.00673248
Crls1	0.00841567	0.014509	0.05918
Lrrn4	0	0.00527321	0
Bmp2	0	0	0
Tmx4	0.835753	0.747299	0.531675
Plcb1	0	0.00665873	0.00879683
Plcb4	0.00666711	0.00286928	0.00417995
Mkks	0	0.0108889	0.0366631
Slx4ip	0.0452207	0.108208	0.118334
Jag1	0.0211594	0.0140805	0.0739887
Btbd3	0	0.0045025	0.00238593
Tasp1	0	0.00664097	0.0260326
Esf1	0	0.0308915	0.197309
Ndufaf5	0	0.00697957	0.018163
Macrod2	0.00728913	0.00852254	0.0127231
Flrt3	0.0256358	0	0
Kif16b	0.022766	0.0268864	0.0513629
Snrpb2	0.0548963	0.0508147	0.105188
Bfsp1	0	0.00130011	0
Dstn	1.7209	1.31483	1.06624
Rrbp1	1.39451	1.77277	3.09861
Snx5	0.0343063	0.0692284	0.243359
Mgme1	0	0.00235751	0.04175
Ovol2	0	0	0
Kat14	0.00746801	0.0178182	0.0405611
Polr3f	0.112707	0.0904516	0.129616
Rbbp9	0	0.00801479	0.0261758
Sec23b	0.0958348	0.102244	0.171053
Smim26	0	0.0171399	0.0731731
Dtd1	0.382213	0.37216	0.0793113
Slc24a3	0	0	0.0126752
Rin2	0.107183	0.0925576	0.0677652
Naa20	0.0283039	0.0544941	0.185774
Crnkl1	0.222116	0.292364	0.270126
Insm1	0.0107571	0.00371184	0.00174587
Ralgapa2	0.0916554	0.230367	0.148399
Kiz	0.101796	0.113738	0.0672656
Xrn2	0.172836	0.278387	0.515572
Thbd	0.117008	0.155298	0.0374161
Cd93	0.0638445	0.125361	0.0804
Nxt1	0.166694	0.2043	0.417224
Gzf1	0.0848075	0.10497	0.103235
Napb	0	0	0.00239384
Cst3	7.1448	9.66924	15.7696
Syndig1	0	0	0
Zfp120	0.0840588	0.0922095	0.105609
Gm14139	0	0	0
Zfp937	0	0	0.000524594
Gm21994	0	0	0
3300002I08Rik	0	0	0.000378629
Gm10130	0.00766521	0.00107744	0.00426063
Zfp442	0	0	0
Zfp345	0	0	0
Cst7	0	0.0212111	0.00702806
Apmap	0.0586215	0.0582525	0.0714011
Acss1	0.00594921	0.0101158	0.00688888
Entpd6	0	0.022417	0.0165918
Pygb	0.0343439	0.00107744	0.0436083
Abhd12	0.04823	0.0927193	0.134257
Gins1	0	0.00767815	0.0107428
Ninl	0	0.00223146	0.00272338
Nsfl1c	0.0566136	0.0799306	0.254553
Gm14167	0	0.01241	0.0127359
Fkbp1a	0.0538821	0.157125	0.673375
Sdcbp2	0	0.0132155	0.0226838
Psmf1	0.0571122	0.0466699	0.103304
Gm14154	0.00685359	0.00551986	0.0232712
Fam110a	0.156279	0.0700911	0.352567
Slc52a3	0	0	0.0102108
Srxn1	0.0913126	0.150476	0.107322
Csnk2a1	0.518315	0.508796	0.868674
Tbc1d20	0.401906	0.469351	0.739082
Rbck1	0.182738	0.22507	0.385861
Trib3	0.0286449	0.0063735	0.0395455
Sox12	0	0	0.00165552
Zcchc3	0	0.00594496	0
Defb25	0	0	0
Rem1	0	0	0.0028927
H13	0.817059	0.857018	1.3873
Mcts2	0.00676149	0.00252756	0.0187577
Gm26841	0	0	0
Id1	2.15546	2.35592	5.24955
Cox4i2	0	0	0.00724078
Tpx2	0.0084895	0.0140656	0.0137352
Foxs1	0	0	0
Ttll9	0	0	0
Gm14199	0	0	0
Pdrg1	0.0351262	0.0309473	0.147583
Ccm2l	0	0	0.0058431
Hck	1.94916	1.77868	1.21257
Tm9sf4	0.163764	0.260092	0.284192
Tspyl3	0	0	0.00499386
Plagl2	0.0545799	0.115425	0.199248
Pofut1	0	0.0371687	0.128214
Kif3b	0.442286	0.65482	0.483568
Asxl1	1.06445	1.03063	0.43173
Nol4l	0	0.0184506	0.017773
Commd7	0.367735	0.165167	0.615559
Dnmt3b	0	0.00674672	0.00954249
Mapre1	0.584422	0.900586	1.20953
Bpifa1	0	0	0
Cdk5rap1	0.0977646	0.183702	0.153741
Snta1	0	0.0384295	0.0486955
Cbfa2t2	0.0279094	0.0578396	0.0941699
1700003F12Rik	0	0.00510285	0.000896227
E2f1	0	0.00197745	0.00714017
Pxmp4	0.119516	0.0584881	0.0907272
Zfp341	0	0.00379019	0.0200252
Chmp4b	2.23966	2.69967	4.35088
Raly	0.567731	0.840643	1.08669
a	0	0	0
Eif2s2	0.728786	0.9292	1.84644
Ahcy	0.0133248	0.00310273	0.0169761
Itch	0.418373	0.771695	1.21626
Dynlrb1	0.673327	0.699417	1.51653
Map1lc3a	0.28802	0.455999	0.381816
Pigu	0.034197	0.00899789	0.0512548
Trp53inp2	0.136623	0.181069	0.0918103
Ncoa6	0.256121	0.350234	0.324599
Ggt7	0	0.00133406	0
Acss2	0.191638	0.290022	0.127385
Gss	0	0.0932332	0.0651877
Trpc4ap	0.45191	0.695382	0.681786
Edem2	0.331258	0.315241	0.336535
Procr	0	0.0183706	0.051402
BC029722	0.0582324	0.073025	0.123121
Eif6	0.275385	0.402568	0.929056
Uqcc1	0.0155548	0.0115997	0.0588236
Cep250	0.114321	0.112729	0.186023
6430550D23Rik	0	0	0
Ergic3	0.209733	0.154232	0.26954
Cpne1	0.857989	0.917647	0.82317
Rbm12	0	0	0
Nfs1	0.0324481	0.0450339	0.11326
Romo1	0.312034	0.289321	1.21288
Rbm39	4.78359	6.06467	6.50095
Phf20	0.088043	0.124461	0.220116
Scand1	4.07648	3.96154	5.20754
Cnbd2	0.117993	0.0970477	0.113337
2900097C17Rik	0.175342	0.275922	0.429425
Epb41l1	0	0.00310273	0.00443895
Aar2	0.00996458	0.0285567	0.0528274
Gm14168	0	0	0
Dlgap4	0.309297	0.400633	0.353043
Myl9	0.00685483	0.0172061	0.0335192
Gm14230	0	0	0
Tgif2	0.0883644	0.0963012	0.0276121
4930518I15Rik	0	0	0
1110008F13Rik	0	0.00907775	0.00382413
Sla2	0	0	0.00764296
Ndrg3	0.0506888	0.0646467	0.0339136
Dsn1	0.00422716	0.0142864	0.00962947
Soga1	0	0	0.00359809
Samhd1	4.87031	6.08288	5.60634
Rbl1	0.0268097	0.0264364	0.0456527
Rpn2	0.0681331	0.159102	0.565003
Manbal	0.146403	0.206345	0.458376
Src	0	0.0127305	0.125419
Gm14286	0.0464728	0.0925363	0.159476
Blcap	0.294764	0.2407	0.751066
Ctnnbl1	0.0525118	0.0840805	0.145154
Tti1	0.0231615	0.0391817	0.0666972
Rprd1b	0.215026	0.239001	0.247518
Tgm2	0.82709	2.5492	5.18085
Lbp	0.0404778	0.0598406	0.0282011
Snhg11	0	0	0
Ralgapb	0.157111	0.192079	0.29004
Actr5	0.0428909	0.0367233	0.125736
Ppp1r16b	0.114325	0.0928353	0.0624828
Fam83d	0	0.0103654	0.00525395
Dhx35	0	0	0.024195
Mafb	0.0340358	0.0653207	0.0921589
Gm14221	0	0	0.00116943
Top1	1.61355	1.9368	1.89249
Plcg1	0.0129011	0.0127172	0.00830966
Zhx3	0	0.000903541	0.00717404
Gm16751	0	0	0
Chd6	0.138246	0.044878	0.0727772
Srsf6	0.155434	0.223887	0.632544
Sgk2	0	0	0
Ift52	0.101124	0.0718516	0.135238
Mybl2	0	0.00310273	0.0132054
Gm11454	0	0	0
Tox2	0	0	0
Oser1	0.275739	0.447623	0.559627
2900093K20Rik	0.14612	0.155656	0.231134
Fitm2	0.00867491	0	0.0195387
Ttpal	0.056456	0.0969426	0.0920842
Serinc3	2.517	3.13861	2.47544
0610039K10Rik	0.0234943	0.0317366	0.00679925
Pkig	0.0662654	0.0936397	0.117579
Gm16316	0	0	0.00313317
Ada	0.00414498	0.0358032	0.0284435
Ywhab	0.64297	0.716047	1.25867
Pabpc1l	0.061465	0.0654517	0.0245589
Tomm34	0.0761912	0.219177	0.370769
Stk4	1.17199	1.26226	1.24635
Slpi	32.167	34.5191	7.25692
Sdc4	0.0322787	0.0578377	0.078448
Sys1	1.0421	0.943263	1.77503
Dbndd2	0.00603291	0.0358018	0.081042
Pigt	0.167195	0.103357	0.27114
Wfdc2	0.330177	0.339374	0.429543
Wfdc10	0	0	0.0059004
Dnttip1	0.290676	0.355071	0.327904
Ube2c	0	0.0239935	0.0416172
Snx21	0.0183488	0.0295382	0.0529498
Acot8	0.226008	0.165847	0.135697
Zswim3	0.00766521	0.0214374	0.0171633
Zswim1	0	0	0.0145889
Neurl2	0	0.0147083	0.0222492
Ctsa	0.908147	1.44911	1.65816
Pltp	0.029248	0.0443434	0.0402376
Pcif1	0.611164	0.560313	0.908018
Zfp335	0.0917173	0.0740128	0.104189
Zfp335os	0.0400488	0.0207231	0.0275915
Mmp9	13.6789	11.4951	11.9403
Slc12a5	0.00730607	0.00834345	0.0124091
Ncoa5	0.0115968	0.0211045	0.062034
Cd40	0	0.013716	0.0714101
Cdh22	0	0	0
Slc35c2	0.202118	0.25513	0.312384
Elmo2	0.0528143	0.0893148	0.0968994
Zfp334	0	0	0
Ocstamp	0	0	0
Slc13a3	0	0	0
Trp53rka	0	0	0.0318971
Slc2a10	0	0	0
Eya2	0	0.0154435	0.00422724
Zmynd8	0.133656	0.178385	0.161108
Gm11464	0	0.00282758	0.00186603
Ncoa3	0.391657	0.496558	0.876077
Sulf2	0.0138325	0.00570009	0.0145802
5031425F14Rik	0	0.00422508	0.0455167
Prex1	1.27321	1.62634	1.00255
Trp53rkb	0	0.0257776	0.0939007
Arfgef2	0.101776	0.0865657	0.241711
Cse1l	0.0581507	0.0531673	0.0968928
Stau1	0.0858736	0.10989	0.197261
Ddx27	0.10772	0.0657231	0.333772
Znfx1	0.10318	0.183677	0.328272
Ptgis	0	0	0.00166463
B4galt5	0.0805141	0.0854699	0.14519
Slc9a8	0.0134291	0.0541597	0.141979
Spata2	0.164656	0.143395	0.139126
Rnf114	0.781052	0.798635	0.858976
Snai1	1.71611	0.923337	0.13314
Ube2v1	0.156488	0.152391	0.54568
Tmem189	0.57619	0.727645	1.30124
Cebpb	55.9102	67.3723	64.59
A530013C23Rik	0.0320228	0.202757	0.181383
Gm14321	0	0	0.0101019
9230111E07Rik	0.0304233	0.014651	0.0309274
1200007C13Rik	0.0106179	0.0373529	0.084599
Ptpn1	4.37066	5.00679	5.26856
Pard6b	0.00849142	0.0118899	0.00287365
Adnp	0.16442	0.217485	0.394472
Dpm1	1.06902	1.2395	1.2163
Mocs3	0.0236186	0.0398248	0.0593307
Nfatc2	0	0.0160652	0.0144206
Atp9a	0	0	0
Zfp64	0	0.0117583	0.00933108
Tshz2	0	0	0.00257795
Zfp217	0.258244	0.425193	0.304572
Gm17619	0.0119949	0.00907775	0
Bcas1	0	0.007352	0.00560232
Pfdn4	0.0257546	0.0490977	0.296444
Fam210b	0.0081415	0.0656828	0.0789415
Aurka	0.016227	0.00300379	0.0283385
Cstf1	0.0286214	0.0623069	0.117774
Cass4	0.451885	0.811801	1.10341
Gm14455	0	0.00876949	0.00794162
Rtf2	1.4682	1.58557	1.44453
Bmp7	0	0	0
Spo11	0	0	0.00113924
Rae1	0.0910457	0.123382	0.303294
Rbm38	0.494933	0.611036	0.49321
Zbp1	0.392199	0.54869	1.57871
Pmepa1	0.0385467	0.052895	0.1028
Rab22a	0.166658	0.239423	0.445408
Vapb	0.17597	0.291329	0.464489
Stx16	0.141826	0.234188	0.259207
Npepl1	0.0781307	0.0402374	0.0756716
Gnas	2.29002	1.9989	2.00044
Gm20721	0	0.00286786	0.00910392
Nelfcd	0.0325164	0.0520864	0.146647
Ctsz	0.951347	1.23288	4.55407
Tubb1	0	0	0
Atp5e	3.06216	3.73695	5.99735
Prelid3b	0.196279	0.203243	0.484124
Zfp831	0.178015	0.167401	0.0795596
Gm14399	0	0	0.00246673
Gm14443	0	0	0
Gm14391	0	0	0
Gm4631	0	0	0.00156793
Gm4724	0	0	0
Gm6710	0.0124459	0	0.000948831
Zfp973	0	0	0.00160327
Gm14305	0.00792937	0.00652283	0
Gm14295	0	0	0
Gm14296	0	0	0
Gm14410	0	0	0
Gm14418	0	0	0
Zfp970	0	0	0
Gm14403	0	0	0.00194968
Gm14322	0	0	0
Gm14325	0	0	0
Zfp972	0	0.00706589	0
Gm14326	0.01341	0.0020084	0.0180583
Zfp971	0.0858971	0.139338	0.108239
Gm26869	0	0	0
Zfp931	0	0.016037	0.00433598
Phactr3	0	0	0.00135165
Sycp2	0.390798	0.746945	0.501455
Ppp1r3d	0.785254	0.814197	0.697136
[truncated: 18,814 more rows]
